# Supplementary material for: (E)-3,4,5-Trimeth­oxy-N′-[(4-oxo-4H-chromen-3-yl)methyl­idene]benzo­hydrazide
Source: Acta Crystallogr Sect E Struct Rep Online. 2014 Mar 26;70(Pt 4):o472. doi: 10.1107/S1600536814005753 (PMC3998542; doi:10.1107/S1600536814005753)
Supplement: Supplementary file 1 [file e-70-0o472-sup1.cif]

##############################################################################
#                                                                            #
# This CIF contains the data in a paper accepted for publication in          #
# Acta Crystallographica Section E. It conforms to the requirements of       #
# Notes for Authors for Acta Crystallographica Section E, and has been       #
# peer reviewed under the auspices of the IUCr Commission on Journals.       #
#                                                                            #
# Full details of the Crystallographic Information File format               #
# are given in the paper "The Crystallographic Information File (CIF):       #
# a New Standard Archive File for Crystallography" by S. R. Hall, F. H.      #
# Allen and I. D. Brown [Acta Cryst. (1991), A47, 655-685].                  #
#                                                                            #
# The current version of the core CIF dictionary is obtainable from          #
# ftp://ftp.iucr.org/pub/cif_core.dic.                                       #
#                                                                            #
# Software is freely available for graphical display of the structure(s)     #
# in this CIF. For information consult the CIF software page                 #
# http://www.iucr.org/resources/cif/software.                                #
#                                                                            #
# This file may be used for bona fide research purposes within the           #
# scientific community so long as proper attribution is given to the journal # 
# article from which it was obtained.                                        #
#                                                                            #
##############################################################################
data_General
_audit_creation_method     'by CrystalStructure 4.0'
_journal_date_recd_electronic     2014-03-07
_journal_date_accepted     2014-03-13
_journal_name_full     'Acta Crystallographica, Section E'
_journal_year     2014
_journal_volume     70
_journal_issue      4
_journal_page_first     o472
_journal_page_last     o472
_journal_paper_category     QO
_journal_paper_doi     10.1107/S1600536814005753
_journal_coeditor_code     ZL2582
_publ_contact_author_name     'Yoshinobu Ishikawa'
_publ_contact_author_address
;
School of Pharmaceutical Sciences
University of Shizuoka
52-1 Yada, Suruga-ku, Shizuoka 422-8526 Japan
;
_publ_contact_author_email     'ishi206@u-shizuoka-ken.ac.jp'
_publ_contact_author_fax     '+81-542645645'
_publ_contact_author_phone     '+81-542645645'
_publ_section_title
;\
(<i>E</i>)-3,4,5-Trimethoxy-<i>N</i>'-[(4-oxo-4<i>H</i>-chromen-3-yl)\
methylidene]benzohydrazide
;
loop_
    _publ_author_name
    _publ_author_footnote
    _publ_author_address
    'Ishikawa, Yoshinobu' .
;
School of Pharmaceutical Sciences
University of Shizuoka
52-1 Yada, Suruga-ku, Shizuoka 422-8526
Japan
;
    'Watanabe, Kohzoh' .
;
School of Pharmaceutical Sciences
University of Shizuoka
52-1 Yada, Suruga-ku, Shizuoka 422-8526
Japan
;
_publ_section_synopsis     .
data_I
_database_code_depnum_ccdc_archive 'CCDC 991676'
_chemical_name_systematic
;\
(<i>E</i>)-3,4,5-Trimethoxy-<i>N</i>'-[(4-oxo-4<i>H</i>-chromen-\
3-yl)methylidene]benzohydrazide
;
_chemical_formula_moiety     'C20 H18 N2 O6'
_chemical_formula_sum     'C20 H18 N2 O6'
_chemical_formula_iupac     'C20 H18 N2 O6'
_chemical_formula_weight     382.37
_chemical_melting_point     ?
_symmetry_cell_setting     triclinic
_symmetry_space_group_name_H-M     'P -1'
_symmetry_space_group_name_Hall     '-P 1'
loop_
    _symmetry_equiv_pos_site_id
    _symmetry_equiv_pos_as_xyz
    1 '+X,+Y,+Z'
    2 '-X,-Y,-Z'
_cell_length_a     6.628(7)
_cell_length_b     11.029(18)
_cell_length_c     12.544(18)
_cell_angle_alpha     105.34(12)
_cell_angle_beta     96.94(10)
_cell_angle_gamma     95.88(10)
_cell_volume     869(2)
_cell_formula_units_Z     2
_cell_measurement_reflns_used     25
_cell_measurement_theta_min     15.13
_cell_measurement_theta_max     17.48
_cell_measurement_temperature     100
_exptl_crystal_description     plate
_exptl_crystal_colour     yellow
_exptl_crystal_size_max     0.400
_exptl_crystal_size_mid     0.180
_exptl_crystal_size_min     0.120
_exptl_crystal_density_diffrn     1.461
_exptl_crystal_density_meas     ?
_exptl_crystal_density_method     ?
_exptl_crystal_F_000     400.00
_exptl_absorpt_coefficient_mu     0.109
_exptl_absorpt_correction_type     none
_diffrn_ambient_temperature     100
_diffrn_radiation_type     'Mo K\a'
_diffrn_radiation_wavelength     0.71069
_diffrn_measurement_device_type     'Rigaku AFC-7R'
_diffrn_measurement_method     \w-2\q
_diffrn_reflns_number     4902
_diffrn_reflns_av_R_equivalents     0.0403
_diffrn_reflns_theta_max     27.50
_diffrn_reflns_theta_full     27.50
_diffrn_measured_fraction_theta_max     0.997
_diffrn_measured_fraction_theta_full     0.997
_diffrn_reflns_limit_h_min     -8
_diffrn_reflns_limit_h_max     4
_diffrn_reflns_limit_k_min     -14
_diffrn_reflns_limit_k_max     14
_diffrn_reflns_limit_l_min     -16
_diffrn_reflns_limit_l_max     16
_diffrn_standards_number     3
_diffrn_standards_interval_count     150
_diffrn_standards_decay_%     1.895
_refine_special_details
;
Refinement was performed using all reflections. The weighted <i>R</i>-factor
(<i>wR</i>) and goodness of fit (<i>S</i>) are based on <i>F</i>^2^.
<i>R</i>-factor (gt) are based on <i>F</i>. The threshold expression of
<i>F</i>^2^ > 2.0 \s(<i>F</i>^2^) is used only for calculating <i>R</i>-factor
(gt).
;
_reflns_number_total     3982
_reflns_number_gt     1962
_reflns_threshold_expression     F^2^>2\s(F^2^)
_refine_ls_structure_factor_coef     Fsqd
_refine_ls_R_factor_gt     0.0684
_refine_ls_wR_factor_ref     0.2080
_refine_ls_goodness_of_fit_ref     1.014
_refine_ls_number_reflns     3982
_refine_ls_number_parameters     256
_refine_ls_number_restraints     0
_refine_ls_hydrogen_treatment     constr
_refine_ls_weighting_scheme     calc
_refine_ls_weighting_details
            'w = 1/[\s^2^(Fo^2^)+(0.0930P)^2^+0.2643P] where P=(Fo^2^+2Fc^2^)/3'
_atom_sites_solution_hydrogens     geom
_atom_sites_solution_primary     direct
_atom_sites_solution_secondary     difmap
_refine_ls_shift/su_max     0.000
_refine_diff_density_max     0.300
_refine_diff_density_min     -0.340
_refine_ls_extinction_method     none
_refine_ls_extinction_coef     ?
loop_
    _atom_type_symbol
    _atom_type_description
    _atom_type_scat_dispersion_real
    _atom_type_scat_dispersion_imag
    _atom_type_scat_source
    'C' 'C' 0.0033 0.0016
;
International Tables for Crystallography
(1992, Vol. C, Tables 4.2.6.8 and 6.1.1.4)
;
    'H' 'H' 0.0000 0.0000
;
International Tables for Crystallography
(1992, Vol. C, Table 6.1.1.4)
;
    'N' 'N' 0.0061 0.0033
;
International Tables for Crystallography
(1992, Vol. C, Tables 4.2.6.8 and 6.1.1.4)
;
    'O' 'O' 0.0106 0.0060
;
International Tables for Crystallography
(1992, Vol. C, Tables 4.2.6.8 and 6.1.1.4)
;
_computing_data_collection     '<i>WinAFC</i> (Rigaku, 1999)'
_computing_cell_refinement     '<i>WinAFC</i> (Rigaku, 1999)'
_computing_data_reduction     '<i>WinAFC</i> (Rigaku, 1999)'
_computing_structure_solution     'SHELXS97 (Sheldrick, 2008)'
_computing_structure_refinement     'SHELXL97 (Sheldrick, 2008)'
_computing_molecular_graphics     'CrystalStructure (Rigaku, 2010)'
_computing_publication_material     'CrystalStructure (Rigaku, 2010)'
loop_
    _atom_site_type_symbol
    _atom_site_label
    _atom_site_fract_x
    _atom_site_fract_y
    _atom_site_fract_z
    _atom_site_U_iso_or_equiv
    _atom_site_adp_type
    _atom_site_calc_flag
    _atom_site_refinement_flags
    _atom_site_occupancy
    _atom_site_symmetry_multiplicity
    _atom_site_disorder_assembly
    _atom_site_disorder_group
    O O1 1.0097(4) 0.3621(3) 0.4260(3) 0.0470(8) Uani d . 1.0 2 . .
    O O2 0.7771(4) 0.0019(3) 0.4167(3) 0.0416(8) Uani d . 1.0 2 . .
    O O3 0.2618(4) 0.4738(3) 0.6820(2) 0.0369(7) Uani d . 1.0 2 . .
    O O4 -0.3434(4) 0.4096(3) 0.8991(3) 0.0413(7) Uani d . 1.0 2 . .
    O O5 -0.2570(4) 0.2233(3) 0.9857(2) 0.0357(7) Uani d . 1.0 2 . .
    O O6 0.0813(4) 0.1163(3) 0.9562(2) 0.0359(7) Uani d . 1.0 2 . .
    N N1 0.5082(5) 0.3018(3) 0.5846(3) 0.0267(7) Uani d . 1.0 2 . .
    N N2 0.3513(5) 0.2739(3) 0.6410(3) 0.0266(7) Uani d . 1.0 2 . .
    C C1 0.8476(6) 0.3386(4) 0.4747(4) 0.0375(10) Uani d . 1.0 2 . .
    C C2 0.7663(5) 0.2226(3) 0.4787(3) 0.0257(8) Uani d . 1.0 2 . .
    C C3 0.8540(6) 0.1112(4) 0.4232(3) 0.0298(9) Uani d . 1.0 2 . .
    C C4 1.1452(7) 0.0413(5) 0.3228(4) 0.0539(13) Uani d . 1.0 2 . .
    C C5 1.3098(8) 0.0687(7) 0.2729(4) 0.0764(19) Uani d . 1.0 2 . .
    C C6 1.3754(7) 0.1940(7) 0.2766(4) 0.077(2) Uani d . 1.0 2 . .
    C C7 1.2771(7) 0.2920(6) 0.3295(4) 0.0602(15) Uani d . 1.0 2 . .
    C C8 1.0377(6) 0.1377(4) 0.3740(3) 0.0350(10) Uani d . 1.0 2 . .
    C C9 1.1067(6) 0.2617(5) 0.3765(3) 0.0402(10) Uani d . 1.0 2 . .
    C C10 0.5918(6) 0.2068(3) 0.5368(3) 0.0267(8) Uani d . 1.0 2 . .
    C C11 0.2483(6) 0.3672(4) 0.6948(3) 0.0267(8) Uani d . 1.0 2 . .
    C C12 0.1178(6) 0.3282(3) 0.7727(3) 0.0264(8) Uani d . 1.0 2 . .
    C C13 -0.0553(6) 0.3875(4) 0.7941(3) 0.0297(8) Uani d . 1.0 2 . .
    C C14 -0.1749(5) 0.3547(4) 0.8687(3) 0.0305(9) Uani d . 1.0 2 . .
    C C15 -0.1287(6) 0.2606(4) 0.9181(3) 0.0292(8) Uani d . 1.0 2 . .
    C C16 0.0466(6) 0.2031(4) 0.8991(3) 0.0277(8) Uani d . 1.0 2 . .
    C C17 0.1710(5) 0.2381(3) 0.8267(3) 0.0254(8) Uani d . 1.0 2 . .
    C C18 -0.3580(6) 0.5322(4) 0.8866(4) 0.0409(10) Uani d . 1.0 2 . .
    C C19 -0.1850(7) 0.2802(5) 1.1040(4) 0.0505(12) Uani d . 1.0 2 . .
    C C20 0.2601(6) 0.0549(4) 0.9390(4) 0.0399(10) Uani d . 1.0 2 . .
    H H1 0.7842 0.4090 0.5095 0.0450 Uiso calc R 1.0 2 . .
    H H2 1.1038 -0.0438 0.3228 0.0647 Uiso calc R 1.0 2 . .
    H H3 1.3791 0.0024 0.2357 0.0916 Uiso calc R 1.0 2 . .
    H H4 1.4902 0.2123 0.2420 0.0920 Uiso calc R 1.0 2 . .
    H H5 1.3246 0.3776 0.3336 0.0723 Uiso calc R 1.0 2 . .
    H H6 0.5394 0.1242 0.5392 0.0321 Uiso calc R 1.0 2 . .
    H H7 0.3172 0.1951 0.6423 0.0319 Uiso calc R 1.0 2 . .
    H H8 -0.0910 0.4496 0.7580 0.0357 Uiso calc R 1.0 2 . .
    H H9 0.2919 0.2004 0.8144 0.0304 Uiso calc R 1.0 2 . .
    H H10A -0.3952 0.5262 0.8071 0.0491 Uiso calc R 1.0 2 . .
    H H11B -0.2255 0.5863 0.9158 0.0491 Uiso calc R 1.0 2 . .
    H H12C -0.4636 0.5692 0.9281 0.0491 Uiso calc R 1.0 2 . .
    H H13A -0.2856 0.2532 1.1473 0.0606 Uiso calc R 1.0 2 . .
    H H14B -0.1676 0.3729 1.1201 0.0606 Uiso calc R 1.0 2 . .
    H H15C -0.0532 0.2530 1.1245 0.0606 Uiso calc R 1.0 2 . .
    H H16A 0.2699 -0.0048 0.9843 0.0479 Uiso calc R 1.0 2 . .
    H H17B 0.3828 0.1189 0.9611 0.0479 Uiso calc R 1.0 2 . .
    H H18C 0.2499 0.0088 0.8597 0.0479 Uiso calc R 1.0 2 . .
loop_
    _atom_site_aniso_label
    _atom_site_aniso_U_11
    _atom_site_aniso_U_22
    _atom_site_aniso_U_33
    _atom_site_aniso_U_12
    _atom_site_aniso_U_13
    _atom_site_aniso_U_23
    O1 0.0324(16) 0.0546(18) 0.068(2) -0.0022(14) 0.0109(15) 0.0423(16)
    O2 0.0325(15) 0.0253(14) 0.0578(18) -0.0070(11) 0.0195(13) -0.0058(13)
    O3 0.0488(17) 0.0308(15) 0.0379(16) 0.0129(12) 0.0143(13) 0.0152(12)
    O4 0.0326(16) 0.0417(16) 0.0572(19) 0.0097(13) 0.0201(14) 0.0194(14)
    O5 0.0236(14) 0.0435(16) 0.0409(16) -0.0044(12) 0.0095(12) 0.0147(13)
    O6 0.0299(14) 0.0417(15) 0.0433(16) 0.0056(12) 0.0098(12) 0.0221(13)
    N1 0.0302(17) 0.0241(15) 0.0243(16) -0.0015(13) 0.0062(13) 0.0053(13)
    N2 0.0323(17) 0.0190(14) 0.0276(16) -0.0003(12) 0.0092(13) 0.0042(12)
    C1 0.032(3) 0.036(2) 0.048(3) -0.0045(17) 0.0081(18) 0.0208(19)
    C2 0.0240(18) 0.0249(18) 0.0260(19) -0.0043(14) 0.0037(15) 0.0065(15)
    C3 0.0259(19) 0.032(2) 0.0251(19) -0.0047(16) 0.0067(15) -0.0006(15)
    C4 0.031(3) 0.072(3) 0.041(3) -0.004(2) 0.0101(19) -0.015(3)
    C5 0.033(3) 0.135(6) 0.036(3) -0.010(3) 0.011(2) -0.013(3)
    C6 0.024(3) 0.171(7) 0.034(3) -0.012(4) 0.009(2) 0.034(4)
    C7 0.023(3) 0.123(5) 0.045(3) -0.007(3) 0.001(2) 0.051(3)
    C8 0.0203(18) 0.055(3) 0.0217(19) -0.0055(17) 0.0030(15) 0.0023(18)
    C9 0.0204(19) 0.075(3) 0.031(2) -0.0067(19) 0.0033(16) 0.031(2)
    C10 0.0296(19) 0.0195(17) 0.0302(19) -0.0051(14) 0.0062(15) 0.0078(15)
    C11 0.032(2) 0.0265(18) 0.0203(17) 0.0056(15) 0.0046(15) 0.0026(14)
    C12 0.0280(19) 0.0243(18) 0.0238(18) -0.0009(15) 0.0049(15) 0.0031(15)
    C13 0.0258(19) 0.0290(19) 0.035(2) 0.0061(15) 0.0045(16) 0.0095(16)
    C14 0.0208(19) 0.0310(19) 0.035(2) 0.0027(15) 0.0042(16) 0.0013(16)
    C15 0.0244(19) 0.0296(19) 0.029(2) -0.0046(15) 0.0051(15) 0.0033(16)
    C16 0.0220(18) 0.0296(19) 0.0296(19) -0.0007(15) 0.0029(15) 0.0073(15)
    C17 0.0193(17) 0.0288(18) 0.0266(18) 0.0010(14) 0.0038(14) 0.0061(15)
    C18 0.036(3) 0.040(3) 0.050(3) 0.0058(18) 0.0121(19) 0.0155(19)
    C19 0.045(3) 0.061(3) 0.046(3) -0.004(2) 0.022(2) 0.013(3)
    C20 0.025(2) 0.048(3) 0.056(3) 0.0045(18) 0.0079(18) 0.031(2)
_geom_special_details     .
loop_
    _geom_bond_atom_site_label_1
    _geom_bond_atom_site_label_2
    _geom_bond_site_symmetry_1
    _geom_bond_site_symmetry_2
    _geom_bond_distance
    _geom_bond_publ_flag
    O1 C1 . . 1.335(6) no
    O1 C9 . . 1.380(6) no
    O2 C3 . . 1.237(5) no
    O3 C11 . . 1.224(5) no
    O4 C14 . . 1.371(5) no
    O4 C18 . . 1.414(6) no
    O5 C15 . . 1.378(5) no
    O5 C19 . . 1.448(6) no
    O6 C16 . . 1.360(6) no
    O6 C20 . . 1.434(5) no
    N1 N2 . . 1.380(5) no
    N1 C10 . . 1.278(5) no
    N2 C11 . . 1.367(5) no
    C1 C2 . . 1.352(6) no
    C2 C3 . . 1.457(6) no
    C2 C10 . . 1.459(6) no
    C3 C8 . . 1.468(6) no
    C4 C5 . . 1.368(8) no
    C4 C8 . . 1.399(7) no
    C5 C6 . . 1.392(11) no
    C6 C7 . . 1.380(9) no
    C7 C9 . . 1.387(7) no
    C8 C9 . . 1.387(7) no
    C11 C12 . . 1.496(6) no
    C12 C13 . . 1.397(6) no
    C12 C17 . . 1.394(6) no
    C13 C14 . . 1.390(6) no
    C14 C15 . . 1.384(6) no
    C15 C16 . . 1.396(6) no
    C16 C17 . . 1.398(6) no
    N2 H7 . . 0.880 no
    C1 H1 . . 0.950 no
    C4 H2 . . 0.950 no
    C5 H3 . . 0.950 no
    C6 H4 . . 0.950 no
    C7 H5 . . 0.950 no
    C10 H6 . . 0.950 no
    C13 H8 . . 0.950 no
    C17 H9 . . 0.950 no
    C18 H10A . . 0.980 no
    C18 H11B . . 0.980 no
    C18 H12C . . 0.980 no
    C19 H13A . . 0.980 no
    C19 H14B . . 0.980 no
    C19 H15C . . 0.980 no
    C20 H16A . . 0.980 no
    C20 H17B . . 0.980 no
    C20 H18C . . 0.980 no
loop_
    _geom_contact_atom_site_label_1
    _geom_contact_atom_site_label_2
    _geom_contact_distance
    _geom_contact_site_symmetry_1
    _geom_contact_site_symmetry_2
    _geom_contact_publ_flag
    O1 C3 2.843(7) . . no
    O2 C1 3.559(8) . . no
    O2 C4 2.877(6) . . no
    O2 C10 2.845(6) . . no
    O3 N1 2.765(6) . . no
    O3 C13 2.883(6) . . no
    O3 C17 3.586(7) . . no
    O4 O5 2.646(6) . . no
    O4 C19 3.367(8) . . no
    O5 O6 2.659(5) . . no
    O6 C19 3.081(7) . . no
    N1 C1 2.825(6) . . no
    N2 C17 2.842(6) . . no
    C1 C7 3.570(8) . . no
    C1 C8 2.751(7) . . no
    C2 C9 2.777(6) . . no
    C4 C7 2.790(10) . . no
    C5 C9 2.753(9) . . no
    C6 C8 2.769(7) . . no
    C10 C11 3.507(7) . . no
    C12 C15 2.782(7) . . no
    C13 C16 2.795(7) . . no
    C13 C18 2.856(7) . . no
    C14 C17 2.780(6) . . no
    C14 C19 3.272(8) . . no
    C15 C18 3.586(8) . . no
    C16 C19 3.122(7) . . no
    C17 C20 2.821(7) . . no
    O1 O1 3.141(7) . 2_766 no
    O1 O3 3.289(7) . 1_655 no
    O1 O3 3.119(6) . 2_666 no
    O1 C1 3.201(8) . 2_766 no
    O1 C11 3.531(7) . 1_655 no
    O2 O2 3.417(6) . 2_756 no
    O2 N2 2.942(6) . 2_656 no
    O2 C3 3.511(6) . 2_756 no
    O2 C4 3.411(8) . 2_756 no
    O2 C8 3.539(7) . 2_756 no
    O2 C10 3.394(6) . 2_656 no
    O2 C17 3.552(7) . 2_656 no
    O3 O1 3.289(7) . 1_455 no
    O3 O1 3.119(6) . 2_666 no
    O3 C1 3.451(7) . 1_455 no
    O3 C1 3.285(7) . 2_666 no
    O3 C18 3.252(7) . 1_655 no
    O3 C19 3.404(8) . 2_567 no
    O4 N2 3.472(7) . 1_455 no
    O4 C11 3.397(6) . 1_455 no
    O4 C17 3.449(6) . 1_455 no
    O4 C18 3.491(7) . 2_467 no
    O5 C20 3.433(6) . 1_455 no
    O5 C20 3.440(8) . 2_557 no
    O6 O6 3.188(6) . 2_557 no
    O6 C4 3.536(8) . 2_656 no
    O6 C20 3.402(7) . 2_557 no
    N1 C7 3.346(8) . 1_455 no
    N1 C9 3.400(7) . 1_455 no
    N1 C13 3.530(7) . 1_655 no
    N2 O2 2.942(6) . 2_656 no
    N2 O4 3.472(7) . 1_655 no
    N2 C8 3.579(7) . 1_455 no
    N2 C9 3.475(7) . 1_455 no
    C1 O1 3.201(8) . 2_766 no
    C1 O3 3.451(7) . 1_655 no
    C1 O3 3.285(7) . 2_666 no
    C1 C11 3.517(7) . 1_655 no
    C2 C6 3.326(7) . 1_455 no
    C3 O2 3.511(6) . 2_756 no
    C4 O2 3.411(8) . 2_756 no
    C4 O6 3.536(8) . 2_656 no
    C4 C16 3.332(8) . 2_656 no
    C4 C17 3.475(8) . 2_656 no
    C5 C10 3.468(8) . 1_655 no
    C6 C2 3.326(7) . 1_655 no
    C6 C10 3.364(8) . 1_655 no
    C7 N1 3.346(8) . 1_655 no
    C7 C10 3.519(8) . 1_655 no
    C8 O2 3.539(7) . 2_756 no
    C8 N2 3.579(7) . 1_655 no
    C9 N1 3.400(7) . 1_655 no
    C9 N2 3.475(7) . 1_655 no
    C10 O2 3.394(6) . 2_656 no
    C10 C5 3.468(8) . 1_455 no
    C10 C6 3.364(8) . 1_455 no
    C10 C7 3.519(8) . 1_455 no
    C11 O1 3.531(7) . 1_455 no
    C11 O4 3.397(6) . 1_655 no
    C11 C1 3.517(7) . 1_455 no
    C11 C18 3.332(7) . 1_655 no
    C13 N1 3.530(7) . 1_455 no
    C16 C4 3.332(8) . 2_656 no
    C17 O2 3.552(7) . 2_656 no
    C17 O4 3.449(6) . 1_655 no
    C17 C4 3.475(8) . 2_656 no
    C18 O3 3.252(7) . 1_455 no
    C18 O4 3.491(7) . 2_467 no
    C18 C11 3.332(7) . 1_455 no
    C19 O3 3.404(8) . 2_567 no
    C19 C20 3.565(9) . 2_557 no
    C20 O5 3.433(6) . 1_655 no
    C20 O5 3.440(8) . 2_557 no
    C20 O6 3.402(7) . 2_557 no
    C20 C19 3.565(9) . 2_557 no
    O1 H5 2.5194 . . no
    O2 H2 2.6183 . . no
    O2 H6 2.5661 . . no
    O3 H7 3.0489 . . no
    O3 H8 2.6446 . . no
    O4 H8 2.6652 . . no
    O4 H14B 3.0194 . . no
    O6 H9 2.6793 . . no
    O6 H15C 2.5638 . . no
    N1 H1 2.4883 . . no
    N2 H6 2.3661 . . no
    N2 H9 2.5728 . . no
    C1 H6 3.2916 . . no
    C3 H1 3.2753 . . no
    C3 H2 2.6819 . . no
    C3 H6 2.6773 . . no
    C4 H4 3.2406 . . no
    C5 H5 3.2771 . . no
    C6 H2 3.2470 . . no
    C7 H3 3.2695 . . no
    C8 H3 3.2596 . . no
    C8 H5 3.2841 . . no
    C9 H1 3.1828 . . no
    C9 H2 3.2541 . . no
    C9 H4 3.2311 . . no
    C10 H1 2.5777 . . no
    C10 H7 2.3883 . . no
    C11 H8 2.6427 . . no
    C11 H9 2.6799 . . no
    C12 H7 2.4955 . . no
    C13 H9 3.2749 . . no
    C13 H10A 2.8471 . . no
    C13 H11B 2.7500 . . no
    C14 H10A 2.7151 . . no
    C14 H11B 2.5313 . . no
    C14 H12C 3.1860 . . no
    C14 H14B 3.1008 . . no
    C15 H8 3.2665 . . no
    C15 H9 3.2713 . . no
    C15 H13A 3.1908 . . no
    C15 H14B 2.5665 . . no
    C15 H15C 2.6025 . . no
    C16 H14B 3.4580 . . no
    C16 H15C 2.9045 . . no
    C16 H16A 3.1935 . . no
    C16 H17B 2.6111 . . no
    C16 H18C 2.6155 . . no
    C17 H7 2.5638 . . no
    C17 H8 3.2767 . . no
    C17 H17B 2.7416 . . no
    C17 H18C 2.7583 . . no
    C18 H8 2.6086 . . no
    C20 H9 2.5292 . . no
    H1 H6 3.5152 . . no
    H2 H3 2.3168 . . no
    H3 H4 2.3338 . . no
    H4 H5 2.3358 . . no
    H6 H7 2.1478 . . no
    H7 H9 2.1713 . . no
    H8 H10A 2.3516 . . no
    H8 H11B 2.4712 . . no
    H8 H12C 3.5828 . . no
    H9 H16A 3.4997 . . no
    H9 H17B 2.2971 . . no
    H9 H18C 2.3277 . . no
    O1 H1 2.6152 . 2_766 no
    O1 H8 3.5409 . 2_666 no
    O2 H2 3.1647 . 2_756 no
    O2 H3 3.2680 . 1_455 no
    O2 H6 2.5946 . 2_656 no
    O2 H7 2.1022 . 2_656 no
    O2 H9 3.1049 . 2_656 no
    O2 H18C 3.4209 . 2_656 no
    O3 H1 3.5039 . 1_455 no
    O3 H1 3.0140 . 2_666 no
    O3 H4 3.5084 . 2_766 no
    O3 H5 3.1009 . 2_766 no
    O3 H10A 2.5210 . 1_655 no
    O3 H12C 3.2371 . 1_655 no
    O3 H13A 3.1758 . 2_567 no
    O3 H14B 2.7891 . 2_567 no
    O4 H9 3.0390 . 1_455 no
    O4 H12C 2.6180 . 2_467 no
    O5 H3 3.1552 . 2_656 no
    O5 H9 3.4102 . 1_455 no
    O5 H11B 3.5301 . 2_567 no
    O5 H12C 3.1429 . 2_467 no
    O5 H16A 2.5300 . 2_557 no
    O5 H17B 2.4880 . 1_455 no
    O5 H18C 3.5978 . 2_557 no
    O6 H2 3.4165 . 2_656 no
    O6 H3 3.5440 . 2_656 no
    O6 H11B 3.2335 . 2_567 no
    O6 H16A 2.7939 . 2_557 no
    N1 H5 3.5731 . 1_455 no
    N1 H5 3.4325 . 2_766 no
    N1 H8 3.2075 . 1_655 no
    N1 H10A 3.1491 . 1_655 no
    N2 H10A 3.1687 . 1_655 no
    C1 H1 3.4562 . 2_766 no
    C1 H4 3.4026 . 1_455 no
    C1 H8 3.3969 . 1_655 no
    C2 H4 3.2626 . 1_455 no
    C3 H2 3.4444 . 2_756 no
    C3 H3 3.5809 . 1_455 no
    C3 H4 3.5766 . 1_455 no
    C3 H7 3.3006 . 2_656 no
    C3 H18C 3.4000 . 2_656 no
    C4 H6 3.3930 . 1_655 no
    C4 H6 3.5039 . 2_756 no
    C4 H18C 3.1614 . 2_656 no
    C5 H6 3.3690 . 1_655 no
    C5 H16A 3.4640 . 1_654 no
    C5 H18C 3.5979 . 2_756 no
    C6 H10A 3.5086 . 2_666 no
    C6 H13A 3.0406 . 1_754 no
    C6 H15C 3.4441 . 1_654 no
    C7 H1 3.4734 . 2_766 no
    C7 H8 3.5908 . 2_666 no
    C7 H10A 3.0639 . 2_666 no
    C7 H15C 3.0743 . 1_654 no
    C8 H7 3.5060 . 1_655 no
    C8 H18C 3.2174 . 2_656 no
    C9 H1 3.4959 . 2_766 no
    C9 H15C 3.1835 . 1_654 no
    C10 H2 3.4588 . 2_756 no
    C10 H6 3.5073 . 2_656 no
    C10 H8 3.5772 . 1_655 no
    C11 H10A 2.7721 . 1_655 no
    C11 H12C 3.3916 . 1_655 no
    C11 H14B 3.3148 . 2_567 no
    C12 H2 3.1739 . 2_656 no
    C12 H14B 3.1794 . 2_567 no
    C13 H14B 2.7634 . 2_567 no
    C14 H11B 3.4286 . 2_567 no
    C14 H14B 3.5351 . 2_567 no
    C15 H2 3.3544 . 2_656 no
    C15 H3 3.1886 . 2_656 no
    C15 H11B 2.9753 . 2_567 no
    C15 H16A 3.4488 . 2_557 no
    C16 H2 2.8659 . 2_656 no
    C16 H3 3.3864 . 2_656 no
    C16 H11B 2.8478 . 2_567 no
    C16 H12C 3.5908 . 2_567 no
    C16 H16A 3.5794 . 2_557 no
    C17 H2 2.7705 . 2_656 no
    C17 H11B 3.2523 . 2_567 no
    C17 H12C 3.4633 . 2_567 no
    C18 H5 3.1966 . 2_666 no
    C18 H12C 3.1347 . 2_467 no
    C18 H13A 3.5765 . 2_467 no
    C18 H14B 3.4123 . 2_467 no
    C18 H14B 3.5508 . 2_567 no
    C18 H15C 3.4644 . 2_567 no
    C19 H4 3.0738 . 1_356 no
    C19 H8 3.2579 . 2_567 no
    C19 H11B 3.0282 . 2_567 no
    C19 H12C 3.0436 . 2_467 no
    C19 H16A 2.9135 . 2_557 no
    C19 H17B 3.2570 . 1_455 no
    C19 H18C 3.3301 . 2_557 no
    C20 H3 3.4296 . 2_756 no
    C20 H13A 3.3118 . 2_557 no
    C20 H15C 3.3767 . 2_557 no
    C20 H16A 3.2931 . 2_657 no
    C20 H17B 3.5118 . 2_657 no
    H1 O1 2.6152 . 2_766 no
    H1 O3 3.5039 . 1_655 no
    H1 O3 3.0140 . 2_666 no
    H1 C1 3.4562 . 2_766 no
    H1 C7 3.4734 . 2_766 no
    H1 C9 3.4959 . 2_766 no
    H1 H1 3.3925 . 2_766 no
    H1 H5 3.4678 . 1_455 no
    H1 H5 2.8587 . 2_766 no
    H1 H8 3.0273 . 1_655 no
    H2 O2 3.1647 . 2_756 no
    H2 O6 3.4165 . 2_656 no
    H2 C3 3.4444 . 2_756 no
    H2 C10 3.4588 . 2_756 no
    H2 C12 3.1739 . 2_656 no
    H2 C15 3.3544 . 2_656 no
    H2 C16 2.8659 . 2_656 no
    H2 C17 2.7705 . 2_656 no
    H2 H6 3.1034 . 2_756 no
    H2 H7 3.2391 . 2_656 no
    H2 H9 3.0382 . 2_656 no
    H2 H18C 3.2006 . 2_656 no
    H3 O2 3.2680 . 1_655 no
    H3 O5 3.1552 . 2_656 no
    H3 O6 3.5440 . 2_656 no
    H3 C3 3.5809 . 1_655 no
    H3 C15 3.1886 . 2_656 no
    H3 C16 3.3864 . 2_656 no
    H3 C20 3.4296 . 2_756 no
    H3 H6 3.4770 . 2_756 no
    H3 H9 3.2772 . 2_756 no
    H3 H16A 3.1271 . 1_654 no
    H3 H17B 3.1628 . 2_756 no
    H3 H18C 2.8620 . 2_756 no
    H4 O3 3.5084 . 2_766 no
    H4 C1 3.4026 . 1_655 no
    H4 C2 3.2626 . 1_655 no
    H4 C3 3.5766 . 1_655 no
    H4 C19 3.0738 . 1_754 no
    H4 H10A 3.2117 . 2_666 no
    H4 H13A 2.0967 . 1_754 no
    H4 H14B 3.4738 . 1_754 no
    H4 H15C 3.5609 . 1_754 no
    H4 H16A 3.5157 . 1_654 no
    H4 H17B 3.3622 . 1_654 no
    H4 H18C 3.2072 . 2_756 no
    H5 O3 3.1009 . 2_766 no
    H5 N1 3.5731 . 1_655 no
    H5 N1 3.4325 . 2_766 no
    H5 C18 3.1966 . 2_666 no
    H5 H1 3.4678 . 1_655 no
    H5 H1 2.8587 . 2_766 no
    H5 H8 2.9465 . 2_666 no
    H5 H10A 2.3551 . 2_666 no
    H5 H11B 3.2546 . 2_666 no
    H5 H15C 3.2923 . 1_654 no
    H6 O2 2.5946 . 2_656 no
    H6 C4 3.3930 . 1_455 no
    H6 C4 3.5039 . 2_756 no
    H6 C5 3.3690 . 1_455 no
    H6 C10 3.5073 . 2_656 no
    H6 H2 3.1034 . 2_756 no
    H6 H3 3.4770 . 2_756 no
    H6 H6 2.6279 . 2_656 no
    H7 O2 2.1022 . 2_656 no
    H7 C3 3.3006 . 2_656 no
    H7 C8 3.5060 . 1_455 no
    H7 H2 3.2391 . 2_656 no
    H8 O1 3.5409 . 2_666 no
    H8 N1 3.2075 . 1_455 no
    H8 C1 3.3969 . 1_455 no
    H8 C7 3.5908 . 2_666 no
    H8 C10 3.5772 . 1_455 no
    H8 C19 3.2579 . 2_567 no
    H8 H1 3.0273 . 1_455 no
    H8 H5 2.9465 . 2_666 no
    H8 H14B 2.4905 . 2_567 no
    H8 H15C 3.2100 . 2_567 no
    H9 O2 3.1049 . 2_656 no
    H9 O4 3.0390 . 1_655 no
    H9 O5 3.4102 . 1_655 no
    H9 H2 3.0382 . 2_656 no
    H9 H3 3.2772 . 2_756 no
    H9 H12C 3.5166 . 2_567 no
    H10A O3 2.5210 . 1_455 no
    H10A N1 3.1491 . 1_455 no
    H10A N2 3.1687 . 1_455 no
    H10A C6 3.5086 . 2_666 no
    H10A C7 3.0639 . 2_666 no
    H10A C11 2.7721 . 1_455 no
    H10A H4 3.2117 . 2_666 no
    H10A H5 2.3551 . 2_666 no
    H10A H13A 3.3663 . 2_467 no
    H10A H14B 3.3514 . 2_467 no
    H10A H15C 3.5062 . 2_567 no
    H11B O5 3.5301 . 2_567 no
    H11B O6 3.2335 . 2_567 no
    H11B C14 3.4286 . 2_567 no
    H11B C15 2.9753 . 2_567 no
    H11B C16 2.8478 . 2_567 no
    H11B C17 3.2523 . 2_567 no
    H11B C19 3.0282 . 2_567 no
    H11B H5 3.2546 . 2_666 no
    H11B H14B 2.7101 . 2_567 no
    H11B H15C 2.6154 . 2_567 no
    H11B H17B 3.5313 . 2_567 no
    H12C O3 3.2371 . 1_455 no
    H12C O4 2.6180 . 2_467 no
    H12C O5 3.1429 . 2_467 no
    H12C C11 3.3916 . 1_455 no
    H12C C16 3.5908 . 2_567 no
    H12C C17 3.4633 . 2_567 no
    H12C C18 3.1347 . 2_467 no
    H12C C19 3.0436 . 2_467 no
    H12C H9 3.5166 . 2_567 no
    H12C H12C 2.7091 . 2_467 no
    H12C H13A 2.9594 . 2_467 no
    H12C H14B 2.6299 . 2_467 no
    H12C H17B 3.3110 . 2_567 no
    H13A O3 3.1758 . 2_567 no
    H13A C6 3.0406 . 1_356 no
    H13A C18 3.5765 . 2_467 no
    H13A C20 3.3118 . 2_557 no
    H13A H4 2.0967 . 1_356 no
    H13A H10A 3.3663 . 2_467 no
    H13A H12C 2.9594 . 2_467 no
    H13A H16A 2.8195 . 2_557 no
    H13A H17B 2.9562 . 1_455 no
    H13A H18C 2.9032 . 2_557 no
    H14B O3 2.7891 . 2_567 no
    H14B C11 3.3148 . 2_567 no
    H14B C12 3.1794 . 2_567 no
    H14B C13 2.7634 . 2_567 no
    H14B C14 3.5351 . 2_567 no
    H14B C18 3.4123 . 2_467 no
    H14B C18 3.5508 . 2_567 no
    H14B H4 3.4738 . 1_356 no
    H14B H8 2.4905 . 2_567 no
    H14B H10A 3.3514 . 2_467 no
    H14B H11B 2.7101 . 2_567 no
    H14B H12C 2.6299 . 2_467 no
    H15C C6 3.4441 . 1_456 no
    H15C C7 3.0743 . 1_456 no
    H15C C9 3.1835 . 1_456 no
    H15C C18 3.4644 . 2_567 no
    H15C C20 3.3767 . 2_557 no
    H15C H4 3.5609 . 1_356 no
    H15C H5 3.2923 . 1_456 no
    H15C H8 3.2100 . 2_567 no
    H15C H10A 3.5062 . 2_567 no
    H15C H11B 2.6154 . 2_567 no
    H15C H16A 2.8571 . 2_557 no
    H15C H18C 3.1098 . 2_557 no
    H16A O5 2.5300 . 2_557 no
    H16A O6 2.7939 . 2_557 no
    H16A C5 3.4640 . 1_456 no
    H16A C15 3.4488 . 2_557 no
    H16A C16 3.5794 . 2_557 no
    H16A C19 2.9135 . 2_557 no
    H16A C20 3.2931 . 2_657 no
    H16A H3 3.1271 . 1_456 no
    H16A H4 3.5157 . 1_456 no
    H16A H13A 2.8195 . 2_557 no
    H16A H15C 2.8571 . 2_557 no
    H16A H16A 3.0153 . 2_657 no
    H16A H17B 2.8319 . 2_657 no
    H16A H18C 3.5396 . 2_657 no
    H17B O5 2.4880 . 1_655 no
    H17B C19 3.2570 . 1_655 no
    H17B C20 3.5118 . 2_657 no
    H17B H3 3.1628 . 2_756 no
    H17B H4 3.3622 . 1_456 no
    H17B H11B 3.5313 . 2_567 no
    H17B H12C 3.3110 . 2_567 no
    H17B H13A 2.9562 . 1_655 no
    H17B H16A 2.8319 . 2_657 no
    H17B H17B 3.4741 . 2_657 no
    H18C O2 3.4209 . 2_656 no
    H18C O5 3.5978 . 2_557 no
    H18C C3 3.4000 . 2_656 no
    H18C C4 3.1614 . 2_656 no
    H18C C5 3.5979 . 2_756 no
    H18C C8 3.2174 . 2_656 no
    H18C C19 3.3301 . 2_557 no
    H18C H2 3.2006 . 2_656 no
    H18C H3 2.8620 . 2_756 no
    H18C H4 3.2072 . 2_756 no
    H18C H13A 2.9032 . 2_557 no
    H18C H15C 3.1098 . 2_557 no
    H18C H16A 3.5396 . 2_657 no
loop_
    _geom_angle_atom_site_label_1
    _geom_angle_atom_site_label_2
    _geom_angle_atom_site_label_3
    _geom_angle_site_symmetry_1
    _geom_angle_site_symmetry_2
    _geom_angle_site_symmetry_3
    _geom_angle
    _geom_angle_publ_flag
    C1 O1 C9 . . . 118.5(4) no
    C14 O4 C18 . . . 117.6(4) no
    C15 O5 C19 . . . 113.4(3) no
    C16 O6 C20 . . . 116.6(4) no
    N2 N1 C10 . . . 115.0(3) no
    N1 N2 C11 . . . 120.7(3) no
    O1 C1 C2 . . . 125.3(4) no
    C1 C2 C3 . . . 119.3(4) no
    C1 C2 C10 . . . 121.3(4) no
    C3 C2 C10 . . . 119.4(4) no
    O2 C3 C2 . . . 122.3(4) no
    O2 C3 C8 . . . 122.5(4) no
    C2 C3 C8 . . . 115.3(4) no
    C5 C4 C8 . . . 120.4(5) no
    C4 C5 C6 . . . 119.8(6) no
    C5 C6 C7 . . . 121.3(5) no
    C6 C7 C9 . . . 117.9(6) no
    C3 C8 C4 . . . 122.0(4) no
    C3 C8 C9 . . . 119.5(4) no
    C4 C8 C9 . . . 118.5(4) no
    O1 C9 C7 . . . 116.1(5) no
    O1 C9 C8 . . . 121.9(4) no
    C7 C9 C8 . . . 122.0(5) no
    N1 C10 C2 . . . 121.3(4) no
    O3 C11 N2 . . . 123.6(4) no
    O3 C11 C12 . . . 122.4(4) no
    N2 C11 C12 . . . 114.0(4) no
    C11 C12 C13 . . . 118.8(4) no
    C11 C12 C17 . . . 121.0(4) no
    C13 C12 C17 . . . 120.1(4) no
    C12 C13 C14 . . . 119.4(4) no
    O4 C14 C13 . . . 124.6(4) no
    O4 C14 C15 . . . 114.8(4) no
    C13 C14 C15 . . . 120.6(4) no
    O5 C15 C14 . . . 119.8(4) no
    O5 C15 C16 . . . 120.0(4) no
    C14 C15 C16 . . . 120.2(4) no
    O6 C16 C15 . . . 114.9(4) no
    O6 C16 C17 . . . 125.6(4) no
    C15 C16 C17 . . . 119.5(4) no
    C12 C17 C16 . . . 120.0(4) no
    N1 N2 H7 . . . 119.645 no
    C11 N2 H7 . . . 119.637 no
    O1 C1 H1 . . . 117.355 no
    C2 C1 H1 . . . 117.346 no
    C5 C4 H2 . . . 119.811 no
    C8 C4 H2 . . . 119.804 no
    C4 C5 H3 . . . 120.079 no
    C6 C5 H3 . . . 120.082 no
    C5 C6 H4 . . . 119.339 no
    C7 C6 H4 . . . 119.343 no
    C6 C7 H5 . . . 121.057 no
    C9 C7 H5 . . . 121.046 no
    N1 C10 H6 . . . 119.366 no
    C2 C10 H6 . . . 119.364 no
    C12 C13 H8 . . . 120.275 no
    C14 C13 H8 . . . 120.278 no
    C12 C17 H9 . . . 119.980 no
    C16 C17 H9 . . . 119.986 no
    O4 C18 H10A . . . 109.468 no
    O4 C18 H11B . . . 109.472 no
    O4 C18 H12C . . . 109.474 no
    H10A C18 H11B . . . 109.465 no
    H10A C18 H12C . . . 109.472 no
    H11B C18 H12C . . . 109.476 no
    O5 C19 H13A . . . 109.472 no
    O5 C19 H14B . . . 109.472 no
    O5 C19 H15C . . . 109.473 no
    H13A C19 H14B . . . 109.470 no
    H13A C19 H15C . . . 109.473 no
    H14B C19 H15C . . . 109.467 no
    O6 C20 H16A . . . 109.471 no
    O6 C20 H17B . . . 109.473 no
    O6 C20 H18C . . . 109.471 no
    H16A C20 H17B . . . 109.473 no
    H16A C20 H18C . . . 109.472 no
    H17B C20 H18C . . . 109.467 no
loop_
    _geom_torsion_atom_site_label_1
    _geom_torsion_atom_site_label_2
    _geom_torsion_atom_site_label_3
    _geom_torsion_atom_site_label_4
    _geom_torsion_site_symmetry_1
    _geom_torsion_site_symmetry_2
    _geom_torsion_site_symmetry_3
    _geom_torsion_site_symmetry_4
    _geom_torsion
    _geom_torsion_publ_flag
    C1 O1 C9 C7 . . . . -178.5(3) no
    C1 O1 C9 C8 . . . . 1.5(5) no
    C9 O1 C1 C2 . . . . -1.1(6) no
    C9 O1 C1 H1 . . . . 178.9 no
    C14 O4 C18 H10A . . . . 74.4 no
    C14 O4 C18 H11B . . . . -45.6 no
    C14 O4 C18 H12C . . . . -165.6 no
    C18 O4 C14 C13 . . . . -22.6(5) no
    C18 O4 C14 C15 . . . . 157.7(3) no
    C15 O5 C19 H13A . . . . 177.4 no
    C15 O5 C19 H14B . . . . 57.4 no
    C15 O5 C19 H15C . . . . -62.6 no
    C19 O5 C15 C14 . . . . -99.4(4) no
    C19 O5 C15 C16 . . . . 80.8(4) no
    C16 O6 C20 H16A . . . . 179.7 no
    C16 O6 C20 H17B . . . . 59.7 no
    C16 O6 C20 H18C . . . . -60.3 no
    C20 O6 C16 C15 . . . . 180.0(3) no
    C20 O6 C16 C17 . . . . -0.7(4) no
    N2 N1 C10 C2 . . . . -176.9(3) no
    N2 N1 C10 H6 . . . . 3.1 no
    C10 N1 N2 C11 . . . . -179.5(3) no
    C10 N1 N2 H7 . . . . 0.5 no
    N1 N2 C11 O3 . . . . 12.6(5) no
    N1 N2 C11 C12 . . . . -166.8(3) no
    H7 N2 C11 O3 . . . . -167.4 no
    H7 N2 C11 C12 . . . . 13.2 no
    O1 C1 C2 C3 . . . . -2.1(6) no
    O1 C1 C2 C10 . . . . 178.3(3) no
    H1 C1 C2 C3 . . . . 177.9 no
    H1 C1 C2 C10 . . . . -1.7 no
    C1 C2 C3 O2 . . . . -174.5(3) no
    C1 C2 C3 C8 . . . . 4.5(5) no
    C1 C2 C10 N1 . . . . 1.0(5) no
    C1 C2 C10 H6 . . . . -179.0 no
    C3 C2 C10 N1 . . . . -178.6(3) no
    C3 C2 C10 H6 . . . . 1.4 no
    C10 C2 C3 O2 . . . . 5.1(5) no
    C10 C2 C3 C8 . . . . -175.9(3) no
    O2 C3 C8 C4 . . . . -4.2(5) no
    O2 C3 C8 C9 . . . . 175.0(3) no
    C2 C3 C8 C4 . . . . 176.7(3) no
    C2 C3 C8 C9 . . . . -4.1(5) no
    C5 C4 C8 C3 . . . . 176.7(4) no
    C5 C4 C8 C9 . . . . -2.5(6) no
    C8 C4 C5 C6 . . . . 2.4(7) no
    C8 C4 C5 H3 . . . . -177.6 no
    H2 C4 C5 C6 . . . . -177.6 no
    H2 C4 C5 H3 . . . . 2.5 no
    H2 C4 C8 C3 . . . . -3.3 no
    H2 C4 C8 C9 . . . . 177.5 no
    C4 C5 C6 C7 . . . . -0.3(7) no
    C4 C5 C6 H4 . . . . 179.7 no
    H3 C5 C6 C7 . . . . 179.7 no
    H3 C5 C6 H4 . . . . -0.3 no
    C5 C6 C7 C9 . . . . -1.7(7) no
    C5 C6 C7 H5 . . . . 178.3 no
    H4 C6 C7 C9 . . . . 178.3 no
    H4 C6 C7 H5 . . . . -1.7 no
    C6 C7 C9 O1 . . . . -178.3(4) no
    C6 C7 C9 C8 . . . . 1.6(6) no
    H5 C7 C9 O1 . . . . 1.7 no
    H5 C7 C9 C8 . . . . -178.4 no
    C3 C8 C9 O1 . . . . 1.2(5) no
    C3 C8 C9 C7 . . . . -178.8(3) no
    C4 C8 C9 O1 . . . . -179.6(3) no
    C4 C8 C9 C7 . . . . 0.4(6) no
    O3 C11 C12 C13 . . . . 28.2(5) no
    O3 C11 C12 C17 . . . . -149.3(3) no
    N2 C11 C12 C13 . . . . -152.5(3) no
    N2 C11 C12 C17 . . . . 30.0(4) no
    C11 C12 C13 C14 . . . . -178.2(3) no
    C11 C12 C13 H8 . . . . 1.8 no
    C11 C12 C17 C16 . . . . -180.0(3) no
    C11 C12 C17 H9 . . . . 0.0 no
    C13 C12 C17 C16 . . . . 2.6(4) no
    C13 C12 C17 H9 . . . . -177.4 no
    C17 C12 C13 C14 . . . . -0.7(4) no
    C17 C12 C13 H8 . . . . 179.3 no
    C12 C13 C14 O4 . . . . 177.6(3) no
    C12 C13 C14 C15 . . . . -2.7(5) no
    H8 C13 C14 O4 . . . . -2.4 no
    H8 C13 C14 C15 . . . . 177.3 no
    O4 C14 C15 O5 . . . . 4.2(4) no
    O4 C14 C15 C16 . . . . -176.0(3) no
    C13 C14 C15 O5 . . . . -175.5(3) no
    C13 C14 C15 C16 . . . . 4.2(5) no
    O5 C15 C16 O6 . . . . -3.2(4) no
    O5 C15 C16 C17 . . . . 177.4(3) no
    C14 C15 C16 O6 . . . . 177.0(3) no
    C14 C15 C16 C17 . . . . -2.3(5) no
    O6 C16 C17 C12 . . . . 179.7(3) no
    O6 C16 C17 H9 . . . . -0.3 no
    C15 C16 C17 C12 . . . . -1.0(4) no
    C15 C16 C17 H9 . . . . 179.0 no
loop_
    _geom_hbond_atom_site_label_D
    _geom_hbond_atom_site_label_H
    _geom_hbond_atom_site_label_A
    _geom_hbond_site_symmetry_D
    _geom_hbond_site_symmetry_H
    _geom_hbond_site_symmetry_A
    _geom_hbond_distance_DH
    _geom_hbond_distance_HA
    _geom_hbond_distance_DA
    _geom_hbond_angle_DHA
    _geom_hbond_publ_flag
    N2 H7 O2 . . 2_656 0.880 2.102 2.942(6) 159.3 yes
    C4 H2 Cg . . 2_656 0.95 2.97 3.716(8) 136 yes
_iucr_refine_instructions_details
;
TITL (E)-3,4,5-trimethoxy-N'-((4-oxo-4H-chromen-3-yl)methylene)benzohydrazide
CELL  0.71069 6.62790 11.02920 12.54420 105.342 96.935 95.880
ZERR  2 0.00620 0.01720 0.01770 0.112 0.092 0.097
LATT 1
SFAC C H N O
UNIT 40 36 4 12
SHEL 99999.000000 0.000000
OMIT      1   0   0
L.S. 20
FMAP 2
PLAN -25
WPDB -2
HTAB
BOND $H
CONF
LIST 4
TEMP -173.0
ACTA
SIZE 0.400 0.180 0.120
WGHT    0.093000    0.264300
FVAR       0.67282
O1    4    1.009669    0.362100    0.425969    11.00000    0.03238    0.05464 =
         0.06773    0.04232    0.01090   -0.00219
O2    4    0.777133    0.001908    0.416737    11.00000    0.03247    0.02526 =
         0.05784   -0.00578    0.01953   -0.00698
O3    4    0.261811    0.473781    0.682023    11.00000    0.04882    0.03077 =
         0.03794    0.01522    0.01425    0.01294
O4    4   -0.343420    0.409577    0.899123    11.00000    0.03262    0.04174 =
         0.05723    0.01942    0.02011    0.00970
O5    4   -0.257008    0.223318    0.985736    11.00000    0.02359    0.04348 =
         0.04093    0.01474    0.00951   -0.00443
O6    4    0.081327    0.116271    0.956167    11.00000    0.02987    0.04170 =
         0.04329    0.02214    0.00977    0.00565
N1    3    0.508193    0.301837    0.584551    11.00000    0.03018    0.02410 =
         0.02425    0.00527    0.00616   -0.00153
N2    3    0.351341    0.273860    0.640963    11.00000    0.03227    0.01896 =
         0.02759    0.00423    0.00916   -0.00031
AFIX  43
H7    2    0.317250    0.195095    0.642299    11.00000   -1.20000
AFIX   0
C1    1    0.847597    0.338559    0.474744    11.00000    0.03225    0.03638 =
         0.04755    0.02082    0.00810   -0.00445
AFIX  43
H1    2    0.784210    0.409021    0.509518    11.00000   -1.20000
AFIX   0
C2    1    0.766299    0.222551    0.478679    11.00000    0.02401    0.02490 =
         0.02602    0.00649    0.00373   -0.00428
C3    1    0.853982    0.111165    0.423187    11.00000    0.02588    0.03218 =
         0.02506   -0.00056    0.00666   -0.00470
C4    1    1.145239    0.041268    0.322822    11.00000    0.03097    0.07152 =
         0.04053   -0.01450    0.01008   -0.00364
AFIX  43
H2    2    1.103793   -0.043787    0.322796    11.00000   -1.20000
AFIX   0
C5    1    1.309786    0.068687    0.272858    11.00000    0.03343    0.13490 =
         0.03576   -0.01346    0.01147   -0.01029
AFIX  43
H3    2    1.379082    0.002412    0.235724    11.00000   -1.20000
AFIX   0
C6    1    1.375438    0.193949    0.276563    11.00000    0.02354    0.17100 =
         0.03437    0.03437    0.00932   -0.01209
AFIX  43
H4    2    1.490224    0.212275    0.241975    11.00000   -1.20000
AFIX   0
C7    1    1.277105    0.292033    0.329475    11.00000    0.02342    0.12285 =
         0.04539    0.05092    0.00098   -0.00698
AFIX  43
H5    2    1.324638    0.377619    0.333559    11.00000   -1.20000
AFIX   0
C8    1    1.037667    0.137738    0.373947    11.00000    0.02034    0.05545 =
         0.02172    0.00233    0.00299   -0.00552
C9    1    1.106682    0.261696    0.376502    11.00000    0.02040    0.07509 =
         0.03115    0.03065    0.00327   -0.00674
C10   1    0.591835    0.206776    0.536798    11.00000    0.02958    0.01950 =
         0.03015    0.00782    0.00624   -0.00513
AFIX  43
H6    2    0.539415    0.124234    0.539183    11.00000   -1.20000
AFIX   0
C11   1    0.248353    0.367161    0.694786    11.00000    0.03157    0.02650 =
         0.02029    0.00263    0.00456    0.00563
C12   1    0.117793    0.328185    0.772696    11.00000    0.02804    0.02427 =
         0.02383    0.00308    0.00486   -0.00092
C13   1   -0.055301    0.387453    0.794115    11.00000    0.02579    0.02895 =
         0.03514    0.00948    0.00450    0.00610
AFIX  43
H8    2   -0.091035    0.449596    0.758016    11.00000   -1.20000
AFIX   0
C14   1   -0.174855    0.354740    0.868706    11.00000    0.02079    0.03103 =
         0.03482    0.00125    0.00415    0.00265
C15   1   -0.128734    0.260563    0.918074    11.00000    0.02439    0.02958 =
         0.02919    0.00326    0.00509   -0.00465
C16   1    0.046638    0.203072    0.899126    11.00000    0.02198    0.02957 =
         0.02965    0.00726    0.00291   -0.00067
C17   1    0.171010    0.238053    0.826748    11.00000    0.01930    0.02876 =
         0.02663    0.00612    0.00381    0.00097
AFIX  43
H9    2    0.291875    0.200383    0.814385    11.00000   -1.20000
AFIX   0
C18   1   -0.358037    0.532228    0.886565    11.00000    0.03591    0.03956 =
         0.05048    0.01551    0.01205    0.00583
AFIX 137
H10A  2   -0.395161    0.526206    0.807125    11.00000   -1.20000
H11B  2   -0.225521    0.586260    0.915812    11.00000   -1.20000
H12C  2   -0.463558    0.569208    0.928056    11.00000   -1.20000
AFIX   0
C19   1   -0.185041    0.280212    1.103951    11.00000    0.04473    0.06112 =
         0.04599    0.01333    0.02233   -0.00422
AFIX 137
H13A  2   -0.285622    0.253235    1.147258    11.00000   -1.20000
H14B  2   -0.167579    0.372922    1.120118    11.00000   -1.20000
H15C  2   -0.053203    0.252996    1.124503    11.00000   -1.20000
AFIX   0
C20   1    0.260153    0.054946    0.938978    11.00000    0.02541    0.04751 =
         0.05635    0.03056    0.00792    0.00450
AFIX 137
H16A  2    0.269891   -0.004811    0.984327    11.00000   -1.20000
H17B  2    0.382830    0.118927    0.961123    11.00000   -1.20000
H18C  2    0.249915    0.008827    0.859742    11.00000   -1.20000
HKLF 4
REM  (E)-3,4,5-trimethoxy-N'-((4-oxo-4H-chromen-3-yl)methylene)benzohydrazide
REM R1 =  0.0684 for   1962 Fo > 4sig(Fo)  and  0.1719 for all   3982 data
REM    256 parameters refined using      0 restraints
END
WGHT      0.0927      0.2752
REM Highest difference peak  0.304,  deepest hole -0.336,  1-sigma level  0.077
Q1    1   0.9640  0.1191  0.3921  11.00000  0.05    0.30
Q2    1   1.0568  0.2110  0.3791  11.00000  0.05    0.28
Q3    1  -0.0095  0.0282  0.9442  11.00000  0.05    0.28
Q4    1   0.9311  0.3409  0.4457  11.00000  0.05    0.27
Q5    1  -0.4233  0.4161  0.8132  11.00000  0.05    0.26
Q6    1  -0.0193  0.0675  1.0351  11.00000  0.05    0.26
Q7    1   1.4748  0.1584  0.2543  11.00000  0.05    0.26
Q8    1   0.5004  0.0591  0.5536  11.00000  0.05    0.25
Q9    1  -0.4400  0.3981  0.9768  11.00000  0.05    0.25
Q10   1   1.0788 -0.0257  0.2995  11.00000  0.05    0.25
Q11   1   0.5333  0.3579  0.6048  11.00000  0.05    0.25
Q12   1   0.5983  0.1427  0.5550  11.00000  0.05    0.24
Q13   1  -0.3710  0.1876  1.0062  11.00000  0.05    0.24
Q14   1  -0.0869  0.5436  0.8551  11.00000  0.05    0.23
Q15   1   1.0551  0.1200  0.3938  11.00000  0.05    0.23
Q16   1   1.1958  0.2847  0.3580  11.00000  0.05    0.23
Q17   1   0.0921  0.2217  0.8640  11.00000  0.05    0.23
Q18   1   0.0659  0.1956  0.9761  11.00000  0.05    0.23
Q19   1   1.0690 -0.0955  0.3261  11.00000  0.05    0.23
Q20   1   1.0081  0.1355  0.3149  11.00000  0.05    0.23
Q21   1   0.3400  0.4766  0.6265  11.00000  0.05    0.22
Q22   1   1.0959  0.4971  0.5625  11.00000  0.05    0.22
Q23   1   0.8355  0.2857  0.4938  11.00000  0.05    0.22
Q24   1  -0.0730  0.4190  0.7428  11.00000  0.05    0.22
Q25   1   1.0403  0.4780  0.3733  11.00000  0.05    0.22
;
