# Supplementary material for: (E)-3,4,5-Trimeth­oxy-N′-[(4-oxo-4H-chromen-3-yl)methyl­idene]benzo­hydrazide
Source: Acta Crystallogr Sect E Struct Rep Online. 2014 Mar 26;70(Pt 4):o472. doi: 10.1107/S1600536814005753 (PMC3998542; doi:10.1107/S1600536814005753)
Supplement: Supplementary file 2 [file e-70-0o472-Isup2.hkl]

# 
# h,k,l, Fc-squared, Fo-squared, sigma(Fo-squared) and status flag 
# 
data_I
_shelx_title 
; 
(E)-3,4,5-trimethoxy-N'-
((4-oxo-4H-chromen-3-yl)methylene)benzohydrazide
; 
_shelx_refln_list_code          4 
_shelx_F_calc_maximum      171.72 
_exptl_crystal_F_000       400.00 
_reflns_d_resolution_high  0.7696 
 
loop_ 
 _symmetry_equiv_pos_as_xyz 
 'x, y, z' 
 '-x, -y, -z' 
 
_cell_length_a     6.6279 
_cell_length_b    11.0292 
_cell_length_c    12.5442 
_cell_angle_alpha 105.342 
_cell_angle_beta   96.935 
_cell_angle_gamma  95.880 
 
_shelx_F_squared_multiplier     1.000 
 
loop_ 
 _refln_index_h 
 _refln_index_k 
 _refln_index_l 
 _refln_F_squared_calc 
 _refln_F_squared_meas 
 _refln_F_squared_sigma 
 _refln_observed_status 
   2   0   0     2808.77      881.34    504.25 o 
   3   0   0        4.58        1.02      8.09 o 
   4   0   0        4.18       -5.60      6.06 o 
   5   0   0        7.89       16.83      7.49 o 
   6   0   0        0.18        8.06      7.97 o 
   7   0   0        0.04       -9.48     13.90 o 
   8   0   0       74.13       47.38     11.93 o 
  -8   1   0        3.31       14.93     10.74 o 
  -7   1   0        1.49        3.47      9.17 o 
  -6   1   0       23.13      -11.84     11.84 o 
  -5   1   0        2.09      -10.76     10.76 o 
  -4   1   0      732.07      761.39     51.17 o 
  -3   1   0       10.36       13.12      5.58 o 
  -2   1   0      229.60      184.05     24.08 o 
  -1   1   0      319.15      326.28      6.56 o 
   1   1   0       72.60       55.47      5.48 o 
   2   1   0       15.34       -6.41     10.97 o 
   3   1   0      783.74      727.05     27.79 o 
   4   1   0      675.15      641.22    130.83 o 
   5   1   0       10.02       -7.05     11.27 o 
   6   1   0       94.95       84.21      9.39 o 
   7   1   0        2.39        9.48     14.01 o 
   8   1   0        0.53      -14.56     14.89 o 
  -8   2   0        2.40      -14.18     14.71 o 
  -7   2   0       94.89      105.73     11.05 o 
  -6   2   0       37.40       30.55      8.64 o 
  -5   2   0       11.34        3.00     11.20 o 
  -4   2   0      335.66      326.35     33.75 o 
  -3   2   0     1317.84     1350.34    112.91 o 
  -2   2   0        0.01      -10.30     10.75 o 
  -1   2   0       17.12       21.25      4.00 o 
   0   2   0     3425.39     3178.12    161.48 o 
   1   2   0      819.32      820.94     11.84 o 
   2   2   0      926.16      814.06    109.17 o 
   3   2   0       55.01       53.02      5.22 o 
   4   2   0       17.38       13.31      4.87 o 
   5   2   0       13.46        6.41     11.80 o 
   6   2   0       63.45       56.40      8.81 o 
   7   2   0      156.56      165.13     11.73 o 
   8   2   0       24.74       13.10     16.04 o 
  -8   3   0        9.40       -8.13     16.92 o 
  -7   3   0       34.40       26.77     10.21 o 
  -6   3   0       30.82       27.35      9.08 o 
  -5   3   0      306.01      348.28     15.60 o 
  -4   3   0        3.49       -6.65      6.65 o 
  -3   3   0     1897.71     2058.68    153.91 o 
  -2   3   0      107.14      111.94      9.87 o 
  -1   3   0     1519.07     1475.68     14.85 o 
   0   3   0      994.31      934.56     28.32 o 
   1   3   0        2.16       -4.41      4.87 o 
   2   3   0      187.59      201.81      6.51 o 
   3   3   0       15.45        7.07      7.18 o 
   4   3   0       63.51       58.50      5.58 o 
   5   3   0      335.64      246.27     15.09 o 
   6   3   0      150.14      145.86     11.05 o 
   7   3   0      116.11      117.72     11.84 o 
   8   3   0        2.35        6.25     15.84 o 
  -8   4   0        8.05       26.95     10.69 o 
  -7   4   0       72.18       59.60     10.45 o 
  -6   4   0      114.49      114.89     10.38 o 
  -5   4   0       15.02       14.60     11.07 o 
  -4   4   0      205.58      188.97      8.91 o 
  -3   4   0      267.38      267.35     12.19 o 
  -2   4   0     2695.31     2689.21     82.25 o 
  -1   4   0      145.26      132.46      5.70 o 
   0   4   0      425.03      449.15     21.81 o 
   1   4   0     1878.19     1930.80     16.00 o 
   2   4   0      671.86      679.50     18.04 o 
   3   4   0       17.85       20.80      4.73 o 
   4   4   0       40.49       24.63      8.31 o 
   5   4   0       20.56       10.56      8.57 o 
   6   4   0        0.17        4.55     13.54 o 
   7   4   0       37.12       38.37     10.56 o 
  -8   5   0        0.34        3.76     14.69 o 
  -7   5   0        3.42       -4.51     14.12 o 
  -6   5   0       50.30       68.55      9.70 o 
  -5   5   0        9.93       -3.00     11.75 o 
  -4   5   0       14.50       23.49      5.25 o 
  -3   5   0      106.52      101.96      5.92 o 
  -2   5   0      194.81      196.37      7.36 o 
  -1   5   0      166.26      195.65     10.07 o 
   0   5   0       57.09       44.00      3.98 o 
   1   5   0      132.76      152.06      7.70 o 
   2   5   0       47.39       48.51      4.64 o 
   3   5   0      157.63      165.20      8.58 o 
   4   5   0      210.59      218.15     14.01 o 
   5   5   0      749.46      716.78     21.69 o 
   6   5   0       14.82       16.37     13.81 o 
   7   5   0       74.07       63.55     11.86 o 
  -8   6   0       15.03       21.38     11.40 o 
  -7   6   0       21.90       21.23     14.96 o 
  -6   6   0       32.75       22.84      9.68 o 
  -5   6   0        0.80        9.63     11.44 o 
  -4   6   0        0.19      -11.44     11.44 o 
  -3   6   0       99.35      101.08      5.58 o 
  -2   6   0      202.15      226.61      8.18 o 
  -1   6   0      166.43      159.82     11.61 o 
   0   6   0       22.26       30.49      4.31 o 
   1   6   0      258.94      281.74     11.80 o 
   2   6   0       30.31       34.44      9.07 o 
   3   6   0        4.91       12.13      7.73 o 
   4   6   0      221.93      212.45     15.22 o 
   5   6   0      131.66      155.69     15.31 o 
   6   6   0       21.52       13.36     15.11 o 
   7   6   0       18.12       -1.33     16.99 o 
  -7   7   0       73.36       44.27     11.53 o 
  -6   7   0       13.57       -9.08     13.81 o 
  -5   7   0       36.08       52.93      8.62 o 
  -4   7   0        5.53       -2.14     11.31 o 
  -3   7   0       27.06       37.02      7.91 o 
  -2   7   0       28.30       13.24     16.19 o 
  -1   7   0       55.06       37.28      5.02 o 
   0   7   0       84.36       88.92      8.63 o 
   1   7   0      481.15      501.81     11.14 o 
   2   7   0       37.99       29.01      8.09 o 
   3   7   0        0.35      -11.69     11.69 o 
   4   7   0       85.16       85.47      9.85 o 
   5   7   0       21.22       36.56      9.81 o 
   6   7   0       38.40       42.81     10.74 o 
  -7   8   0        8.93        3.49     16.21 o 
  -6   8   0        9.17       -2.78     14.51 o 
  -5   8   0        7.79       -5.52     12.61 o 
  -4   8   0       54.52       60.62      8.79 o 
  -3   8   0       30.07       25.01      8.55 o 
  -2   8   0       34.93       36.07      8.31 o 
  -1   8   0      290.09      239.15     14.27 o 
   0   8   0      292.03      263.93     10.58 o 
   1   8   0      216.74      243.99     14.05 o 
   2   8   0       33.88       39.70      8.13 o 
   3   8   0        2.71       -0.95     11.55 o 
   4   8   0       50.27       55.91     10.01 o 
   5   8   0       18.25       10.40     14.51 o 
   6   8   0        0.96       14.49     15.97 o 
  -7   9   0        0.12        7.31     11.33 o 
  -6   9   0        1.01        1.24     14.40 o 
  -5   9   0       17.75       24.87      9.65 o 
  -4   9   0        3.32       -2.36     12.79 o 
  -3   9   0      112.97      105.37      9.85 o 
  -2   9   0      149.26      187.24     14.34 o 
  -1   9   0      241.18      242.53     15.04 o 
   0   9   0       94.46       95.13      8.32 o 
   1   9   0        3.37       -7.64     11.33 o 
   2   9   0        6.84        6.87     12.81 o 
   3   9   0       79.25       72.28     10.07 o 
   4   9   0        0.02       17.54     13.10 o 
   5   9   0        5.44       -9.48     15.07 o 
  -6  10   0        9.60        3.91     15.46 o 
  -5  10   0        8.33       16.08     13.45 o 
  -4  10   0        3.84       -3.03     13.32 o 
  -3  10   0      192.78      177.79     15.55 o 
  -2  10   0      322.28      334.85     17.52 o 
  -1  10   0      295.83      261.86     16.26 o 
   0  10   0       12.54       15.98      7.04 o 
   1  10   0       14.19        8.59     12.92 o 
   2  10   0       61.78       61.15      9.63 o 
   3  10   0       43.75       42.75     10.36 o 
   4  10   0       14.22       28.06     10.12 o 
  -6  11   0        1.29       -8.77     16.10 o 
  -5  11   0        6.74       13.32     15.24 o 
  -4  11   0       10.21      -14.98     14.98 o 
  -3  11   0        0.05       -6.65     13.67 o 
  -2  11   0        2.33       13.01     13.19 o 
  -1  11   0        3.29       -2.63     13.36 o 
   0  11   0        1.92        3.66      8.86 o 
   1  11   0        0.10        9.98     13.28 o 
   2  11   0        6.20       10.47     14.05 o 
   3  11   0        5.48       19.29     13.50 o 
   4  11   0       23.38       26.80     11.47 o 
  -5  12   0       12.78       18.47     15.73 o 
  -4  12   0        0.08       -9.87     14.18 o 
  -3  12   0        6.51      -10.98     14.78 o 
  -2  12   0       66.60       44.31     10.89 o 
  -1  12   0        0.06        6.43     10.07 o 
   0  12   0       42.54       36.58     19.27 o 
   1  12   0       12.25      -14.82     14.82 o 
   2  12   0        1.72       16.24     10.21 o 
   3  12   0       15.99       17.85     15.57 o 
  -3  13   0        0.72        3.09     16.68 o 
  -2  13   0        4.18      -12.24     15.26 o 
  -1  13   0        2.86       11.51     15.86 o 
   0  13   0        0.33        1.18     10.31 o 
   1  13   0       12.33       -7.56     16.24 o 
   1 -14   1        1.31       13.25     11.11 o 
  -2 -13   1       20.24        8.55     17.30 o 
  -1 -13   1       17.02       18.64     10.40 o 
   0 -13   1        8.22       13.71     10.26 o 
   1 -13   1        8.63        3.71     15.55 o 
   2 -13   1       13.95        7.91     15.00 o 
   3 -13   1        6.45        3.25     15.24 o 
   4 -13   1       54.36       57.24     11.95 o 
  -3 -12   1       31.64       44.51     10.80 o 
  -2 -12   1        0.04        5.48     14.58 o 
  -1 -12   1        0.57        1.52     13.54 o 
   0 -12   1       12.14        2.83     13.88 o 
   1 -12   1       21.80       28.34      9.76 o 
   2 -12   1       22.04       41.02      9.76 o 
   3 -12   1        4.29        4.18     14.98 o 
   4 -12   1        5.86        1.92     15.60 o 
   5 -12   1        0.14        9.87     15.18 o 
  -4 -11   1       61.15       59.45     12.02 o 
  -3 -11   1      149.02      139.81     12.15 o 
  -2 -11   1       17.40       24.59      9.87 o 
  -1 -11   1       15.85        8.55     13.65 o 
   0 -11   1       44.29       39.14      6.89 o 
   1 -11   1       26.60       17.19     12.81 o 
   2 -11   1       11.42       13.43     13.32 o 
   3 -11   1       24.42       28.23      9.65 o 
   4 -11   1       19.35       24.72      9.85 o 
   5 -11   1       17.81       -2.89     15.38 o 
   6 -11   1       56.28       48.91     12.57 o 
  -5 -10   1        2.66        0.00     14.96 o 
  -4 -10   1       36.50       32.69     10.80 o 
  -3 -10   1       28.47       10.60     14.09 o 
  -2 -10   1       96.61      112.51     10.01 o 
  -1 -10   1        6.97        3.64     11.97 o 
   0 -10   1        2.72        9.77      8.22 o 
   1 -10   1      223.35      178.14     15.26 o 
   2 -10   1      150.85      129.80     10.32 o 
   3 -10   1      204.21      242.56     16.77 o 
   4 -10   1        1.69       -0.42     12.86 o 
   5 -10   1        4.23       -0.99     14.23 o 
   6 -10   1        5.89        1.13     15.04 o 
  -5  -9   1        4.31       13.28     14.25 o 
  -4  -9   1        7.94        8.48     13.50 o 
  -3  -9   1       99.25       93.66     10.40 o 
  -2  -9   1      107.84      116.40      9.65 o 
  -1  -9   1        4.72       -4.09     11.55 o 
   0  -9   1       17.85       15.48      6.60 o 
   1  -9   1        0.56       -4.97     11.38 o 
   2  -9   1      525.33      514.98     18.51 o 
   3  -9   1      200.02      211.72     15.22 o 
   4  -9   1        1.33        4.95     12.17 o 
   5  -9   1       96.01      122.54     10.54 o 
   6  -9   1        3.95        7.53     13.85 o 
   7  -9   1        9.46       -5.13     15.91 o 
  -6  -8   1        0.08       -6.47     14.71 o 
  -5  -8   1       75.82       84.41     11.18 o 
  -4  -8   1        1.33       12.88     12.26 o 
  -3  -8   1       27.14       13.94     11.73 o 
  -2  -8   1       44.83       30.99      8.28 o 
  -1  -8   1       60.79       68.02      8.33 o 
   0  -8   1        5.98       17.74     24.03 o 
   1  -8   1        0.00      -11.16     11.16 o 
   2  -8   1       56.58       66.12      8.15 o 
   3  -8   1     1319.87     1429.07     25.93 o 
   4  -8   1       79.80       69.28      9.23 o 
   5  -8   1        5.80        6.25     13.01 o 
   6  -8   1       39.15       45.75     10.63 o 
   7  -8   1        0.61      -15.09     16.48 o 
  -6  -7   1        0.01        1.30     10.45 o 
  -5  -7   1      170.76      173.06     16.55 o 
  -4  -7   1      113.67       92.87      9.65 o 
  -3  -7   1        9.19        9.81     11.58 o 
  -2  -7   1      176.15      144.54     13.23 o 
  -1  -7   1       34.62       29.84      5.32 o 
   0  -7   1        0.06        4.47      6.43 o 
   1  -7   1       32.05       34.79      4.76 o 
   2  -7   1       28.14       32.40      4.95 o 
   3  -7   1      159.29      175.02     13.10 o 
   4  -7   1      200.07      243.70     14.54 o 
   5  -7   1        0.71        2.50     11.77 o 
   6  -7   1       49.93       52.42     10.27 o 
   7  -7   1        0.78        5.79     14.91 o 
  -7  -6   1       18.28       17.08     16.37 o 
  -6  -6   1        9.45       19.88     13.52 o 
  -5  -6   1      117.50      137.43     10.56 o 
  -4  -6   1      120.38      112.46      9.92 o 
  -3  -6   1       31.19       28.32      7.75 o 
  -2  -6   1       73.63       72.69      5.18 o 
  -1  -6   1      543.63      639.81     10.81 o 
   0  -6   1     1023.63     1034.45     32.87 o 
   1  -6   1        7.61        7.88      5.65 o 
   2  -6   1       61.41       46.26      6.46 o 
   3  -6   1       44.11       41.50      5.19 o 
   4  -6   1        6.54       10.40     10.76 o 
   5  -6   1       15.25       11.64     12.02 o 
   6  -6   1        0.13      -13.28     13.28 o 
   7  -6   1       29.91       20.74     10.82 o 
   8  -6   1        2.61        9.92     14.98 o 
  -7  -5   1       10.75       15.24     14.09 o 
  -6  -5   1        5.50       17.98      9.68 o 
  -5  -5   1      806.12      746.05     21.87 o 
  -4  -5   1        0.47       -1.79     10.71 o 
  -3  -5   1      132.45      145.18      8.03 o 
  -2  -5   1       43.80       34.29      4.36 o 
  -1  -5   1       80.70       91.56      5.09 o 
   0  -5   1       71.21       76.75     12.83 o 
   1  -5   1      566.76      520.03      8.67 o 
   2  -5   1       51.53       62.75      4.20 o 
   3  -5   1      471.33      538.49     24.23 o 
   4  -5   1       76.78       67.78      5.59 o 
   5  -5   1        0.01       11.71     11.60 o 
   6  -5   1      140.11      113.90     10.82 o 
   7  -5   1       11.93       20.85     10.10 o 
   8  -5   1        6.42       11.40     15.38 o 
  -7  -4   1       37.35       18.03     16.92 o 
  -6  -4   1        4.54       15.20      9.10 o 
  -5  -4   1       11.83       13.08      8.24 o 
  -4  -4   1       15.59       11.80     11.00 o 
  -3  -4   1      439.34      433.96     10.54 o 
  -2  -4   1        2.73        1.76      5.32 o 
  -1  -4   1      183.56      213.03      6.62 o 
   0  -4   1       73.44       55.92      3.65 o 
   1  -4   1     1797.67     1760.82     17.81 o 
   2  -4   1       76.17       80.84      5.47 o 
   3  -4   1       86.42       79.42      7.37 o 
   4  -4   1      302.44      298.56     10.26 o 
   5  -4   1       72.98       67.05      8.88 o 
   6  -4   1      128.71      156.69     10.58 o 
   7  -4   1      399.32      309.67     20.06 o 
   8  -4   1        0.11        1.90     15.49 o 
  -8  -3   1        2.77      -13.90     16.17 o 
  -7  -3   1      354.16      386.54     20.21 o 
  -6  -3   1      118.81       94.30      9.79 o 
  -5  -3   1       90.22       67.22      9.01 o 
  -4  -3   1      158.86      149.77     15.51 o 
  -3  -3   1       72.04       76.89     10.50 o 
  -2  -3   1       30.94       29.31      3.68 o 
  -1  -3   1     1093.30      964.67     42.93 o 
   0  -3   1      798.51      793.52     27.49 o 
   1  -3   1       82.72       78.98      5.18 o 
   2  -3   1       15.20       10.93      3.48 o 
   3  -3   1       11.65        2.57      5.64 o 
   4  -3   1      181.23      190.39     11.09 o 
   5  -3   1        3.86        4.95     11.16 o 
   6  -3   1       15.38       16.70     12.72 o 
   7  -3   1       36.80       28.70      9.79 o 
   8  -3   1       57.07       37.80     11.82 o 
  -8  -2   1       15.21       15.29     15.31 o 
  -7  -2   1       17.86       36.80      9.50 o 
  -6  -2   1       15.41       11.22     12.48 o 
  -5  -2   1      446.99      383.71     16.24 o 
  -4  -2   1      313.47      268.59     17.21 o 
  -3  -2   1      420.55      407.91      8.70 o 
  -2  -2   1       47.74       44.58      3.69 o 
  -1  -2   1     4070.53     3675.87    174.97 o 
   0  -2   1     3222.71     2794.10    142.26 o 
   1  -2   1       30.64       18.34      4.13 o 
   2  -2   1      252.24      173.25     54.74 o 
   3  -2   1       64.29       59.10      4.10 o 
   4  -2   1       51.92       45.67      5.47 o 
   5  -2   1       70.86       58.25      8.79 o 
   6  -2   1        1.98       13.61     11.86 o 
   7  -2   1      201.11      107.93     11.60 o 
   8  -2   1       10.63      -13.43     16.10 o 
  -8  -1   1       26.39       20.70     15.09 o 
  -7  -1   1       12.19       12.81      9.52 o 
  -6  -1   1      234.26      234.60     15.88 o 
  -5  -1   1       60.32       54.50      8.15 o 
  -4  -1   1      725.85      744.53     90.38 o 
  -3  -1   1       22.61       17.66      6.38 o 
  -2  -1   1       24.94       12.34      9.49 o 
  -1  -1   1     1002.63      949.70      9.94 o 
   1  -1   1      160.27       70.49      5.74 o 
   2  -1   1      243.08      270.66      7.54 o 
   3  -1   1     1185.63     1158.56     37.09 o 
   4  -1   1       64.82       86.61      4.99 o 
   5  -1   1        1.12       -9.92     11.27 o 
   6  -1   1        0.08       -6.27     11.66 o 
   7  -1   1       83.63       42.17     10.18 o 
   8  -1   1        4.13      -14.87     15.64 o 
  -8   0   1       11.11       22.91     10.56 o 
  -7   0   1        0.03      -10.27     13.48 o 
  -6   0   1       11.33       11.47     10.80 o 
  -5   0   1      233.12      106.10      8.53 o 
  -4   0   1        0.36       13.16      4.96 o 
  -3   0   1     1444.96     1628.90     13.44 o 
  -2   0   1     1340.23     1262.76    132.35 o 
  -1   0   1       28.31       40.91      3.25 o 
   1   0   1      188.25      172.17      6.34 o 
   2   0   1       33.38       32.22      3.54 o 
   3   0   1      324.48      338.99     19.17 o 
   4   0   1      461.85      424.35     39.90 o 
   5   0   1        1.15        3.95     10.85 o 
   6   0   1       14.90       10.54      8.55 o 
   7   0   1       54.02       37.60     10.54 o 
   8   0   1       52.85       26.86     11.47 o 
  -8   1   1       10.41       23.39     10.89 o 
  -7   1   1        7.25       -1.50     13.34 o 
  -6   1   1      119.82       53.99      9.17 o 
  -5   1   1       44.43       10.49     11.02 o 
  -4   1   1        1.11       -6.16      6.16 o 
  -3   1   1        5.01        8.12      5.02 o 
  -2   1   1      206.26      236.64      6.02 o 
  -1   1   1        3.91       -5.19      5.19 o 
   0   1   1      136.52      147.92      3.26 o 
   1   1   1      755.43      681.56      9.68 o 
   2   1   1        8.74        9.04      3.92 o 
   3   1   1       63.01       68.95      4.24 o 
   4   1   1      376.75      328.76     49.79 o 
   5   1   1      139.71      115.89      8.97 o 
   6   1   1        0.48        8.55      8.33 o 
   7   1   1        1.00      -13.52     13.52 o 
   8   1   1        5.17      -16.66     16.66 o 
  -8   2   1        1.28      -10.93     14.65 o 
  -7   2   1       37.80       33.60     10.23 o 
  -6   2   1       20.38       -1.44     12.48 o 
  -5   2   1      145.23      164.29     12.41 o 
  -4   2   1       49.31       70.30      8.35 o 
  -3   2   1     1786.23     1761.15     61.39 o 
  -2   2   1     1192.56     1111.70     16.61 o 
  -1   2   1        0.10        2.73      4.23 o 
   0   2   1     1379.63     1452.12     40.19 o 
   1   2   1     5426.02     5213.62     29.70 o 
   2   2   1      331.02      308.01     17.98 o 
   3   2   1        9.34       17.49      4.07 o 
   4   2   1       50.49       45.49     10.37 o 
   5   2   1       90.94       72.24      9.15 o 
   6   2   1       54.54       52.29      9.72 o 
   7   2   1       73.29       49.81     11.31 o 
   8   2   1        4.04       -4.09     15.62 o 
  -8   3   1        0.15       20.43     10.54 o 
  -7   3   1        6.57       -0.09     13.56 o 
  -6   3   1      616.89      774.70     22.07 o 
  -5   3   1        2.46       12.48     10.71 o 
  -4   3   1       64.20       72.64      4.94 o 
  -3   3   1        2.50        5.82      5.64 o 
  -2   3   1       68.05       65.47      3.87 o 
  -1   3   1      197.03      177.62      5.82 o 
   0   3   1      778.84      729.70     14.02 o 
   1   3   1      537.35      550.40      8.00 o 
   2   3   1     1243.30     1240.35     53.47 o 
   3   3   1       13.94       21.53      4.23 o 
   4   3   1       37.70       11.29     11.11 o 
   5   3   1        3.78        4.84     11.29 o 
   6   3   1        0.35       13.41     12.88 o 
   7   3   1        1.95      -15.40     15.40 o 
  -8   4   1       16.12       11.42     15.91 o 
  -7   4   1       31.48       27.30     10.05 o 
  -6   4   1       76.90       70.60      9.41 o 
  -5   4   1        8.99       12.44     11.09 o 
  -4   4   1        9.71        3.34      5.57 o 
  -3   4   1       34.68       29.70      4.50 o 
  -2   4   1      446.40      536.20     23.81 o 
  -1   4   1       66.43       67.07      3.87 o 
   0   4   1      105.30      129.27      7.74 o 
   1   4   1      222.04      256.02      7.01 o 
   2   4   1      122.31      137.56      7.11 o 
   3   4   1        9.72       14.97      8.90 o 
   4   4   1        9.93       -7.20     11.16 o 
   5   4   1       35.93       44.38      9.10 o 
   6   4   1      413.46      386.39     20.32 o 
   7   4   1      201.35      210.50     17.98 o 
  -8   5   1        3.82      -10.32     16.13 o 
  -7   5   1       21.08      -12.66     14.82 o 
  -6   5   1      337.47      361.09     17.89 o 
  -5   5   1       15.89       21.23      8.37 o 
  -4   5   1       53.80       63.31      7.78 o 
  -3   5   1      216.70      243.06     26.04 o 
  -2   5   1       24.62       16.58      4.15 o 
  -1   5   1       85.14       74.64     10.42 o 
   0   5   1       15.47       13.73      4.47 o 
   1   5   1       32.46       28.72      4.24 o 
   2   5   1      195.45      219.10      8.36 o 
   3   5   1       33.59       44.18      7.64 o 
   4   5   1       35.21       33.14      8.35 o 
   5   5   1       28.19       39.92      9.23 o 
   6   5   1        0.08      -14.78     14.78 o 
   7   5   1        0.09      -16.52     16.52 o 
  -8   6   1        0.01      -16.50     16.50 o 
  -7   6   1        5.83      -14.47     14.47 o 
  -6   6   1       19.25        3.82     13.59 o 
  -5   6   1       16.89        6.80     12.39 o 
  -4   6   1      164.11      174.07     13.92 o 
  -3   6   1        0.13        2.09      7.00 o 
  -2   6   1       13.60        9.91      6.46 o 
  -1   6   1        8.07       10.00      8.10 o 
   0   6   1      306.78      278.42      8.36 o 
   1   6   1       91.04       95.25      5.33 o 
   2   6   1       89.42       97.05      5.69 o 
   3   6   1       16.03       11.71     11.58 o 
   4   6   1       16.55       25.32      8.26 o 
   5   6   1        1.33      -13.67     13.67 o 
   6   6   1      110.72      114.69     12.11 o 
  -7   7   1       11.60        2.76     15.18 o 
  -6   7   1       27.57       17.72     13.76 o 
  -5   7   1        5.73       16.92     12.41 o 
  -4   7   1       52.17       48.09      8.73 o 
  -3   7   1        0.31        4.62     10.74 o 
  -2   7   1        2.21        0.67      5.84 o 
  -1   7   1       95.87      102.81     16.51 o 
   0   7   1       40.17       41.33      5.32 o 
   1   7   1       14.77       14.87      7.44 o 
   2   7   1       47.31       38.19      8.17 o 
   3   7   1       12.28        9.23     10.85 o 
   4   7   1       68.91       61.96      9.81 o 
   5   7   1       18.01       16.02     12.95 o 
   6   7   1        0.71      -13.03     15.26 o 
  -7   8   1       22.79       20.65     10.63 o 
  -6   8   1        3.27       -5.79     13.70 o 
  -5   8   1       20.34       28.30      9.34 o 
  -4   8   1       56.82       62.14      8.97 o 
  -3   8   1        3.83        4.55     11.49 o 
  -2   8   1      236.93      212.84     14.54 o 
  -1   8   1      812.43      723.14     19.42 o 
   0   8   1       43.23       48.99      9.15 o 
   1   8   1       19.14       21.38      8.04 o 
   2   8   1       44.22       51.07      8.57 o 
   3   8   1       21.40       27.44      8.73 o 
   4   8   1      142.83      161.66     15.64 o 
   5   8   1      115.93      111.34     12.50 o 
   6   8   1       32.52       10.96     16.19 o 
  -7   9   1        0.00       -1.99     16.63 o 
  -6   9   1        0.99        2.34     14.62 o 
  -5   9   1       75.35       72.66     10.76 o 
  -4   9   1        4.82        3.89     12.06 o 
  -3   9   1       29.92       32.61      8.99 o 
  -2   9   1      389.46      404.33     17.03 o 
  -1   9   1       53.33       29.98      8.84 o 
   0   9   1       12.86        9.48      6.80 o 
   1   9   1       46.74       36.47      8.81 o 
   2   9   1       87.29       79.08      9.45 o 
   3   9   1       94.00       67.05     10.69 o 
   4   9   1        1.31      -14.87     14.87 o 
   5   9   1        0.04      -15.99     15.99 o 
  -6  10   1        4.67       -9.94     15.31 o 
  -5  10   1        0.04      -12.06     14.56 o 
  -4  10   1       46.76       59.45     10.03 o 
  -3  10   1       53.11       49.15     10.05 o 
  -2  10   1      106.72      135.70     10.69 o 
  -1  10   1      180.11      171.11     15.46 o 
   0  10   1       53.07       63.94      6.57 o 
   1  10   1        0.00       -3.31     12.72 o 
   2  10   1       27.07       22.33      9.96 o 
   3  10   1       13.65       -4.02     15.18 o 
   4  10   1        1.21        3.89     14.18 o 
  -5  11   1       14.76       14.07     14.69 o 
  -4  11   1        5.05        4.73     14.05 o 
  -3  11   1       77.89       68.08     10.80 o 
  -2  11   1      135.43      161.11     11.62 o 
  -1  11   1        0.54       -5.06     13.30 o 
   0  11   1        2.90       -0.34      9.62 o 
   1  11   1        0.01        1.52     13.52 o 
   2  11   1        4.25       17.30      9.90 o 
   3  11   1       64.56       41.13     11.64 o 
  -5  12   1       22.56       23.31     11.77 o 
  -4  12   1        1.06      -15.55     15.55 o 
  -3  12   1        0.00       -4.33     14.67 o 
  -2  12   1        0.11       17.85     14.12 o 
  -1  12   1       54.57       39.65     10.78 o 
   0  12   1        0.06      -11.52     11.52 o 
   1  12   1        8.55       13.28     15.57 o 
   2  12   1        6.83       10.49     10.38 o 
  -3  13   1       18.16        8.53     16.57 o 
  -2  13   1        0.38      -12.24     16.10 o 
  -1  13   1        0.10        5.08     15.18 o 
   0  13   1        1.73       12.02     11.06 o 
   1  13   1        6.98        1.24     16.15 o 
   0 -14   2       40.52       43.32      8.57 o 
   1 -14   2        0.74      -10.56     15.88 o 
   2 -14   2        0.37       -2.10     15.62 o 
  -2 -13   2        7.35       23.64     16.32 o 
  -1 -13   2        0.35       10.67     10.58 o 
   0 -13   2       17.28       20.17      8.71 o 
   1 -13   2        4.30       -3.76     14.98 o 
   2 -13   2       33.46       41.53     10.80 o 
   3 -13   2        4.26        7.64     14.67 o 
   4 -13   2        8.37        1.30     16.28 o 
  -3 -12   2       60.92       57.41     11.82 o 
  -2 -12   2       22.16       27.81     10.76 o 
  -1 -12   2        2.45       16.35      9.48 o 
   0 -12   2       21.30       41.25      7.10 o 
   1 -12   2        0.91       -1.59     12.75 o 
   2 -12   2       33.40       23.48     10.60 o 
   3 -12   2        0.01        7.20     13.92 o 
   4 -12   2        0.01      -11.27     14.93 o 
   5 -12   2        2.14       -6.96     14.80 o 
  -4 -11   2      111.60       85.62     12.24 o 
  -3 -11   2      124.44      133.45     12.17 o 
  -2 -11   2       10.38       16.83     14.25 o 
  -1 -11   2       71.21       55.80     10.12 o 
   0 -11   2        9.51        8.89      9.72 o 
   1 -11   2       89.70       92.69     10.12 o 
   2 -11   2       43.37       47.72      9.81 o 
   3 -11   2        3.14        6.05     13.10 o 
   4 -11   2        0.34      -13.96     13.96 o 
   5 -11   2        0.61      -15.35     15.35 o 
   6 -11   2       30.36       29.09     11.62 o 
  -5 -10   2        0.35      -16.63     16.63 o 
  -4 -10   2        0.23       -6.23     14.14 o 
  -3 -10   2       57.46       75.95     10.21 o 
  -2 -10   2      114.54       90.64     10.01 o 
  -1 -10   2       30.85       32.36      8.88 o 
   0 -10   2       43.43       49.97     12.11 o 
   1 -10   2       61.23       76.68      9.10 o 
   2 -10   2       13.94       30.09      8.64 o 
   3 -10   2       13.63       10.43     12.70 o 
   4 -10   2        6.69      -13.72     13.92 o 
   5 -10   2        4.48       13.78     13.43 o 
   6 -10   2        3.59       -9.96     16.21 o 
  -5  -9   2        4.75       19.95     15.07 o 
  -4  -9   2       19.37       16.21     13.67 o 
  -3  -9   2        8.18       12.35     13.03 o 
  -2  -9   2        7.43       17.16     12.04 o 
  -1  -9   2        4.97      -10.03     11.49 o 
   0  -9   2      120.12      124.56     13.51 o 
   1  -9   2      109.40      120.57      8.97 o 
   2  -9   2      442.98      401.08     17.36 o 
   3  -9   2      735.99      723.05     20.88 o 
   4  -9   2      116.46       99.65     10.12 o 
   5  -9   2        7.17       -2.52     13.70 o 
   6  -9   2       21.82       36.60     10.60 o 
   7  -9   2        6.85        5.26     15.95 o 
  -6  -8   2       38.00       -3.64     16.68 o 
  -5  -8   2        0.34       -0.91     14.05 o 
  -4  -8   2        3.26       12.33     12.00 o 
  -3  -8   2       54.55       40.40      9.41 o 
  -2  -8   2        2.97       19.53      7.71 o 
  -1  -8   2      137.31      158.94     12.92 o 
   0  -8   2       21.20       13.62     10.99 o 
   1  -8   2      280.69      251.48     14.16 o 
   2  -8   2       60.86       47.87      8.57 o 
   3  -8   2      110.24      123.31      9.10 o 
   4  -8   2       25.49       30.35      8.37 o 
   5  -8   2       12.70       15.97     12.46 o 
   6  -8   2       18.55       11.11     15.04 o 
   7  -8   2        2.11        9.54     15.73 o 
  -6  -7   2       60.69       70.54     10.96 o 
  -5  -7   2      100.25      114.78     10.98 o 
  -4  -7   2        7.00        4.26     11.75 o 
  -3  -7   2       40.51       40.82      8.31 o 
  -2  -7   2        0.02       -6.83     10.40 o 
  -1  -7   2       26.49       32.83      5.00 o 
   0  -7   2      342.25      353.17     19.69 o 
   1  -7   2       16.33       18.99      4.72 o 
   2  -7   2       30.65       24.72      7.31 o 
   3  -7   2      370.20      378.46     15.31 o 
   4  -7   2      234.67      265.82     15.55 o 
   5  -7   2       34.11        3.38     13.23 o 
   6  -7   2        5.60       -5.19     14.01 o 
   7  -7   2       15.98       10.89     15.11 o 
  -7  -6   2        4.63      -15.88     15.88 o 
  -6  -6   2        0.04       12.11     13.01 o 
  -5  -6   2       13.53      -11.58     13.17 o 
  -4  -6   2      256.49      232.00     14.62 o 
  -3  -6   2      227.52      220.62     13.45 o 
  -2  -6   2      251.61      236.85      8.78 o 
  -1  -6   2      556.75      565.40     10.24 o 
   0  -6   2     1285.26     1204.94     32.63 o 
   1  -6   2      128.95      136.54      8.73 o 
   2  -6   2        9.56        9.72      4.93 o 
   3  -6   2       30.11       30.07      5.04 o 
   4  -6   2       45.36       61.88      8.13 o 
   5  -6   2        9.58        8.44     11.97 o 
   6  -6   2        7.04       -2.52     13.50 o 
   7  -6   2       75.51       56.09     11.58 o 
   8  -6   2        8.17       22.22     11.38 o 
  -7  -5   2        0.01       -6.03     15.04 o 
  -6  -5   2        6.24      -14.18     14.18 o 
  -5  -5   2      520.02      505.15     18.84 o 
  -4  -5   2      232.59      242.89     14.51 o 
  -3  -5   2       64.51       56.63     10.33 o 
  -2  -5   2       27.78       27.86      4.19 o 
  -1  -5   2      330.37      360.34     12.59 o 
   0  -5   2      516.80      483.37      8.55 o 
   1  -5   2      591.41      624.91      9.29 o 
   2  -5   2      131.21      138.69      6.71 o 
   3  -5   2      887.23      952.89     42.07 o 
   4  -5   2       29.07       35.26      7.71 o 
   5  -5   2        4.91        1.44     11.47 o 
   6  -5   2        1.56       -9.90     12.55 o 
   7  -5   2        0.67       19.31     14.23 o 
   8  -5   2       11.03       14.45     16.10 o 
  -7  -4   2       81.30       61.83     11.82 o 
  -6  -4   2       36.62       40.69      9.63 o 
  -5  -4   2        3.93       -3.84     11.44 o 
  -4  -4   2      577.08      575.48     17.25 o 
  -3  -4   2       84.32       96.22      5.52 o 
  -2  -4   2       23.57       23.40      3.83 o 
  -1  -4   2      706.48      678.31     35.07 o 
   0  -4   2       28.39       18.97      9.74 o 
   1  -4   2       17.11       21.71      3.56 o 
   2  -4   2        8.92        5.84      5.26 o 
   3  -4   2       42.44       34.19      4.79 o 
   4  -4   2        5.64        8.30      5.78 o 
   5  -4   2       10.27       17.25      8.42 o 
   6  -4   2        3.37      -13.41     13.41 o 
   7  -4   2      139.91       57.68     11.60 o 
   8  -4   2        6.52       14.01     15.53 o 
  -8  -3   2       10.89       13.85     15.75 o 
  -7  -3   2      137.94      148.40     11.73 o 
  -6  -3   2       33.19       37.93      9.17 o 
  -5  -3   2       12.71        1.57     11.73 o 
  -4  -3   2       44.25       43.60      7.91 o 
  -3  -3   2       64.36       58.84      8.57 o 
  -2  -3   2       82.48       72.36      3.93 o 
  -1  -3   2      685.67      671.17     58.26 o 
   0  -3   2     1101.03      948.84     23.16 o 
   1  -3   2      549.28      519.65      7.47 o 
   2  -3   2      108.64      122.79      5.90 o 
   3  -3   2      279.56      265.73     12.60 o 
   4  -3   2      126.46      146.42      8.21 o 
   5  -3   2       82.16       90.81      8.68 o 
   6  -3   2       44.24       50.41      9.21 o 
   7  -3   2       29.63       14.34     14.27 o 
   8  -3   2        6.03       23.48     15.86 o 
  -8  -2   2        0.26      -15.99     15.99 o 
  -7  -2   2       19.26       38.95      9.61 o 
  -6  -2   2      344.58      363.37     17.78 o 
  -5  -2   2      159.41      143.35     13.70 o 
  -4  -2   2      275.42      242.35      9.07 o 
  -3  -2   2      187.64      165.67      8.90 o 
  -2  -2   2       29.42       27.63      3.64 o 
  -1  -2   2      406.15      428.30     67.87 o 
   0  -2   2     2269.37     1952.04     29.21 o 
   1  -2   2      640.07      741.26     30.86 o 
   2  -2   2      312.03      314.67     47.68 o 
   3  -2   2      105.11       86.36      8.46 o 
   4  -2   2      100.00      133.30      7.71 o 
   5  -2   2        0.01       -7.27     11.09 o 
   6  -2   2        0.72       13.39     11.71 o 
   7  -2   2       22.84       19.55     14.31 o 
   8  -2   2       31.91       32.96     11.31 o 
  -8  -1   2        4.17       -5.39     14.91 o 
  -7  -1   2      331.37      353.38     19.35 o 
  -6  -1   2      461.24      498.21     19.09 o 
  -5  -1   2       13.11       14.78     11.38 o 
  -4  -1   2      100.46       93.97      5.66 o 
  -3  -1   2      964.48      966.88     17.02 o 
  -2  -1   2      124.45      132.76     14.25 o 
  -1  -1   2      564.33      565.81      8.81 o 
   0  -1   2     1131.74      963.59     13.00 o 
   1  -1   2     6225.07     6234.16     35.12 o 
   2  -1   2      461.23      510.95     21.89 o 
   3  -1   2      190.04      174.09      6.92 o 
   4  -1   2     1461.93     1691.94     16.68 o 
   5  -1   2        9.22       10.96     10.85 o 
   6  -1   2       24.41       13.21      8.62 o 
   7  -1   2        0.01       14.27     13.39 o 
   8  -1   2        0.56       -9.04     15.99 o 
  -8   0   2       11.89       21.89     10.38 o 
  -7   0   2       11.38        3.45     13.74 o 
  -6   0   2        0.78      -10.52     11.62 o 
  -5   0   2       59.76       44.18      8.44 o 
  -4   0   2       36.82       45.11      4.63 o 
  -3   0   2     1201.70     1464.28     14.05 o 
  -2   0   2      750.32      824.04      8.76 o 
  -1   0   2      930.33      866.44     10.12 o 
   0   0   2      819.57      729.84     28.84 o 
   1   0   2       91.98       92.12      6.76 o 
   2   0   2     1065.23     1035.45     10.04 o 
   3   0   2       63.44       69.44      5.13 o 
   4   0   2      284.27      314.80      9.69 o 
   5   0   2      302.47      339.16     15.97 o 
   6   0   2       39.39       -0.80     13.21 o 
   7   0   2        2.21      -13.61     13.61 o 
   8   0   2       79.73       71.09     12.15 o 
  -8   1   2       10.42       -3.03     15.57 o 
  -7   1   2       72.80       81.58     10.56 o 
  -6   1   2      135.30      135.00     13.21 o 
  -5   1   2        4.35       -7.27     10.71 o 
  -4   1   2        1.76        8.17      5.01 o 
  -3   1   2       15.51       17.78      3.71 o 
  -2   1   2       51.56       59.31      3.65 o 
  -1   1   2      734.30      615.38      9.54 o 
   0   1   2     6563.61     6294.94    211.53 o 
   1   1   2    29489.04    28760.89    495.71 o 
   2   1   2      546.22      550.91     17.36 o 
   3   1   2       36.86       36.75      4.21 o 
   4   1   2       12.76        1.73      6.93 o 
   5   1   2       92.55      110.12      8.97 o 
   6   1   2      190.41      165.90     14.71 o 
   7   1   2        0.31       11.64     14.14 o 
   8   1   2       21.07        2.65     16.50 o 
  -8   2   2        6.14        1.21     14.89 o 
  -7   2   2       50.83       61.88     10.40 o 
  -6   2   2        0.00       14.49      8.28 o 
  -5   2   2       25.66       29.60      7.82 o 
  -4   2   2        0.32       -6.22      6.22 o 
  -3   2   2       65.69       68.30      4.31 o 
  -2   2   2      255.61      276.06      6.58 o 
  -1   2   2     1323.13     1220.64     30.58 o 
   0   2   2       12.73       27.02      6.07 o 
   1   2   2     1120.91     1133.67     18.89 o 
   2   2   2      187.59      182.60      9.86 o 
   3   2   2        7.45        6.69      4.89 o 
   4   2   2       17.26       15.46      6.01 o 
   5   2   2       68.08       69.85      8.75 o 
   6   2   2        2.19        9.04     12.95 o 
   7   2   2       12.03       17.30     14.25 o 
  -8   3   2        0.28       16.77     10.34 o 
  -7   3   2       12.86       14.69     14.45 o 
  -6   3   2      898.47     1050.56     25.09 o 
  -5   3   2      425.40      490.10     17.12 o 
  -4   3   2       10.36        6.77     12.27 o 
  -3   3   2      502.46      559.27      9.77 o 
  -2   3   2      531.26      544.99     14.34 o 
  -1   3   2       48.87       55.04      4.32 o 
   0   3   2      208.99      184.07      5.85 o 
   1   3   2      947.95     1038.51     10.91 o 
   2   3   2       28.08        9.15      6.00 o 
   3   3   2        3.91        4.97      5.29 o 
   4   3   2       11.04       12.02     11.00 o 
   5   3   2       14.61        6.83     12.15 o 
   6   3   2        1.60      -14.51     14.51 o 
   7   3   2        4.73        6.67     14.49 o 
  -8   4   2        0.44        6.96     14.43 o 
  -7   4   2       14.76       14.23     14.23 o 
  -6   4   2       15.87        1.08     12.79 o 
  -5   4   2      281.37      320.54     15.93 o 
  -4   4   2      219.09      230.75      9.30 o 
  -3   4   2      354.59      363.08      9.06 o 
  -2   4   2     3120.79     3295.98     27.35 o 
  -1   4   2       20.77        7.15      5.27 o 
   0   4   2       23.15       27.57      3.73 o 
   1   4   2        0.22        4.09      5.29 o 
   2   4   2        7.55        5.74      5.12 o 
   3   4   2       14.07       15.26      7.91 o 
   4   4   2        0.12        3.47     11.31 o 
   5   4   2      176.35      136.87     10.74 o 
   6   4   2      425.02      396.64     20.70 o 
   7   4   2      135.76      135.39     12.24 o 
  -8   5   2        0.21       10.16     15.93 o 
  -7   5   2       10.52       29.80     10.10 o 
  -6   5   2       98.30      102.10      9.68 o 
  -5   5   2        0.13       -5.61     11.58 o 
  -4   5   2       33.94       36.38      7.91 o 
  -3   5   2       71.94       71.85      5.15 o 
  -2   5   2      491.39      517.48     29.48 o 
  -1   5   2      161.36      178.04      7.01 o 
   0   5   2       15.88        7.93      5.89 o 
   1   5   2       24.90       30.17      4.40 o 
   2   5   2      664.11      706.01     12.19 o 
   3   5   2        1.39      -10.82     10.82 o 
   4   5   2       55.58       45.90      8.70 o 
   5   5   2       54.44       41.95      9.98 o 
   6   5   2       69.54       76.04     11.27 o 
   7   5   2       37.05       24.83     11.88 o 
  -8   6   2        1.43        5.21     11.33 o 
  -7   6   2        1.88       -6.63     14.87 o 
  -6   6   2      154.16       99.70     10.87 o 
  -5   6   2      117.39       88.45     10.29 o 
  -4   6   2        0.50        6.34     11.02 o 
  -3   6   2       43.76       40.22      5.39 o 
  -2   6   2      201.06      221.03      9.38 o 
  -1   6   2       63.70       64.20      6.91 o 
   0   6   2      274.14      272.23     10.52 o 
   1   6   2        3.37       -5.51      6.91 o 
   2   6   2       72.66       81.27      8.31 o 
   3   6   2       74.12       70.93      8.66 o 
   4   6   2       71.62       52.62      9.34 o 
   5   6   2       28.46       15.68     14.73 o 
   6   6   2      140.12      141.31     12.95 o 
  -7   7   2        0.11      -15.91     15.91 o 
  -6   7   2       11.05       -8.09     13.59 o 
  -5   7   2       46.58       36.56      9.12 o 
  -4   7   2        0.01       -2.67     11.13 o 
  -3   7   2       82.82       89.60      8.75 o 
  -2   7   2      194.75      212.34     13.36 o 
  -1   7   2        1.15        5.77      7.32 o 
   0   7   2      200.16      220.18      9.35 o 
   1   7   2        6.80        9.65     10.63 o 
   2   7   2       51.50       34.70      8.59 o 
   3   7   2        6.03        5.99     11.51 o 
   4   7   2        3.28        5.26     12.57 o 
   5   7   2        4.71       16.72     13.94 o 
   6   7   2        0.06       -1.10     15.33 o 
  -7   8   2       23.36       -1.90     15.75 o 
  -6   8   2       33.78       15.49     14.96 o 
  -5   8   2        4.76       -4.09     12.90 o 
  -4   8   2       95.40       88.80      9.68 o 
  -3   8   2        9.59       14.07      8.20 o 
  -2   8   2        0.05       10.03     10.78 o 
  -1   8   2      539.39      489.44     17.61 o 
   0   8   2        0.48       10.01      7.78 o 
   1   8   2      334.74      358.00     16.57 o 
   2   8   2       38.98       45.79      8.73 o 
   3   8   2      135.50      123.73     10.71 o 
   4   8   2        1.62       -6.49     13.34 o 
   5   8   2       65.17       71.88     11.51 o 
  -7   9   2        0.12       17.94     15.73 o 
  -6   9   2        0.84        7.31     14.25 o 
  -5   9   2        5.41        6.89     13.87 o 
  -4   9   2       10.90        9.10     12.75 o 
  -3   9   2      149.52      151.65     14.47 o 
  -2   9   2       15.09       13.90     11.75 o 
  -1   9   2       44.37       39.10      8.81 o 
   0   9   2      232.07      212.13     16.26 o 
   1   9   2       43.48       34.46      9.59 o 
   2   9   2        1.46        7.11     12.77 o 
   3   9   2       30.29       17.92     14.09 o 
   4   9   2       48.42       66.87     10.52 o 
   5   9   2        5.43        1.66     11.11 o 
  -6  10   2        0.68       17.83     14.93 o 
  -5  10   2        3.47       -5.79     14.93 o 
  -4  10   2        1.63       -1.06     14.12 o 
  -3  10   2       19.45        6.76      9.83 o 
  -2  10   2      110.69      130.49     10.47 o 
  -1  10   2       22.32       23.95      9.48 o 
   0  10   2      286.68      332.30     12.64 o 
   1  10   2        0.28       -1.88     13.36 o 
   2  10   2       20.66       29.18      9.76 o 
   3  10   2        4.33       16.88     14.54 o 
   4  10   2       12.07       17.87     15.62 o 
  -5  11   2        5.28       -5.68     15.86 o 
  -4  11   2       11.60       27.64     10.58 o 
  -3  11   2       26.56       29.54     10.25 o 
  -2  11   2      229.93      269.02     18.40 o 
  -1  11   2      209.69      216.40     17.67 o 
   0  11   2       49.08       54.58      7.25 o 
   1  11   2        2.60       -7.80     14.67 o 
   2  11   2        3.63      -11.09     14.80 o 
   3  11   2        5.01       14.62     16.02 o 
  -4  12   2        3.60        5.68     16.24 o 
  -3  12   2       13.68       42.68     10.54 o 
  -2  12   2        0.23      -12.66     14.87 o 
  -1  12   2       26.43       38.48     10.69 o 
   0  12   2        0.96       -4.06     14.35 o 
   1  12   2        0.24       -2.94     14.87 o 
   2  12   2        3.40       -5.94     15.86 o 
  -2  13   2       30.87       23.73     11.69 o 
  -1  13   2       30.52       27.90     11.42 o 
   0  13   2        0.03        6.33     11.18 o 
   0 -14   3       11.25        6.93     11.87 o 
   1 -14   3        0.11       16.44     15.11 o 
   2 -14   3        0.40        1.99     15.66 o 
  -2 -13   3        3.64       12.08     14.84 o 
  -1 -13   3        1.13       15.84     14.09 o 
   0 -13   3        3.65      -10.47     10.47 o 
   1 -13   3       18.55       20.46     15.22 o 
   2 -13   3        0.07      -14.43     14.43 o 
   3 -13   3       28.93       46.21     11.18 o 
   4 -13   3        5.44        4.68     16.44 o 
  -3 -12   3        7.14        2.61     15.29 o 
  -2 -12   3       67.29       56.53     10.34 o 
  -1 -12   3       42.49       60.33     10.40 o 
   0 -12   3       19.73        8.19     10.11 o 
   1 -12   3        9.59      -12.08     14.27 o 
   2 -12   3        0.02       -5.99     13.90 o 
   3 -12   3        1.76      -12.39     14.01 o 
   4 -12   3       11.31       -7.67     15.40 o 
   5 -12   3        4.50      -15.91     15.91 o 
  -4 -11   3        5.98       18.16     14.87 o 
  -3 -11   3        1.25      -14.45     14.45 o 
  -2 -11   3       64.67       77.18     10.38 o 
  -1 -11   3       47.36       49.04      9.79 o 
   0 -11   3        5.19       13.79      7.13 o 
   1 -11   3       27.88       39.14      9.10 o 
   2 -11   3      151.52      153.13     15.11 o 
   3 -11   3        8.85       19.68      9.37 o 
   4 -11   3        0.19        6.63     13.52 o 
   5 -11   3        8.58       15.04     15.29 o 
   6 -11   3        2.35      -16.72     17.36 o 
  -5 -10   3        4.46       15.86     10.18 o 
  -4 -10   3       15.26       16.24     10.36 o 
  -3 -10   3      267.61      282.74     18.11 o 
  -2 -10   3      280.56      259.76     17.10 o 
  -1 -10   3       15.45        8.55     12.15 o 
   0 -10   3       28.57       24.07      7.88 o 
   1 -10   3        0.40       -6.36     11.49 o 
   2 -10   3       46.76       47.72      9.21 o 
   3 -10   3        1.37       13.63     12.39 o 
   4 -10   3       31.89       42.99      9.43 o 
   5 -10   3        1.04      -13.23     14.09 o 
   6 -10   3       72.68       63.11     11.84 o 
  -6  -9   3        0.36        4.59     14.93 o 
  -5  -9   3       11.89      -11.22     14.89 o 
  -4  -9   3       87.06       86.13     10.58 o 
  -3  -9   3      191.06      194.33     15.79 o 
  -2  -9   3        1.67      -10.34     11.71 o 
  -1  -9   3       53.14       29.01      8.64 o 
   0  -9   3       42.00       42.89      5.82 o 
   1  -9   3       50.64       54.06      8.57 o 
   2  -9   3      540.80      521.45     19.09 o 
   3  -9   3       82.27       94.17      9.01 o 
   4  -9   3      106.77      119.84      9.92 o 
   5  -9   3        7.13       13.67     13.50 o 
   6  -9   3        3.99       11.02     14.65 o 
   7  -9   3       28.40        5.19     17.14 o 
  -6  -8   3      121.52      118.69     12.86 o 
  -5  -8   3       13.47       18.71     14.23 o 
  -4  -8   3        1.50       14.14     12.70 o 
  -3  -8   3        6.56        5.61     11.49 o 
  -2  -8   3       61.43       37.00      8.64 o 
  -1  -8   3        0.36       -6.63     10.63 o 
   0  -8   3       32.80       38.46      5.19 o 
   1  -8   3       62.41       73.39      8.20 o 
   2  -8   3        5.71        5.59     10.78 o 
   3  -8   3       77.60       76.01      8.70 o 
   4  -8   3       38.46       36.80      8.86 o 
   5  -8   3       18.43       14.05      9.54 o 
   6  -8   3       51.69       57.97     10.47 o 
   7  -8   3        0.27      -11.97     16.10 o 
  -7  -7   3        0.00       17.30     15.02 o 
  -6  -7   3       12.70        7.22     10.60 o 
  -5  -7   3        7.59       -4.84     13.54 o 
  -4  -7   3        0.75       -7.93     12.53 o 
  -3  -7   3      333.09      306.88     15.95 o 
  -2  -7   3        0.00        4.59     10.25 o 
  -1  -7   3       15.75        4.88      7.05 o 
   0  -7   3      161.47      173.31      7.98 o 
   1  -7   3      162.38      176.75      8.05 o 
   2  -7   3       34.98       41.98      5.19 o 
   3  -7   3      171.52      167.98     13.03 o 
   4  -7   3     1093.41     1230.23     24.72 o 
   5  -7   3        1.66        8.57     12.19 o 
   6  -7   3        3.50        6.41     14.29 o 
   7  -7   3        8.79       13.96     14.60 o 
  -7  -6   3        0.17      -10.14     14.73 o 
  -6  -6   3        3.42       -2.87     13.61 o 
  -5  -6   3       41.82       42.26      9.12 o 
  -4  -6   3      694.57      706.64     20.30 o 
  -3  -6   3        0.00       -3.16     10.47 o 
  -2  -6   3      274.30      249.92     18.84 o 
  -1  -6   3        3.03       -3.47      9.06 o 
   0  -6   3      109.19      107.87      6.78 o 
   1  -6   3        0.00       -3.17      6.68 o 
   2  -6   3       32.67       30.82      4.59 o 
   3  -6   3        0.78       -6.96      6.96 o 
   4  -6   3       10.07        2.89     11.64 o 
   5  -6   3       52.45       51.89      9.10 o 
   6  -6   3        6.52       -6.69     13.50 o 
   7  -6   3       23.22        3.49     15.13 o 
  -7  -5   3        2.74        8.48     14.12 o 
  -6  -5   3        0.06       11.62     12.17 o 
  -5  -5   3       35.89       13.61     12.79 o 
  -4  -5   3       80.72       82.64      8.73 o 
  -3  -5   3      209.69      220.13      8.96 o 
  -2  -5   3       11.29        2.36      7.59 o 
  -1  -5   3      108.93      155.91     11.50 o 
   0  -5   3     2036.32     2049.22     78.87 o 
   1  -5   3      459.37      458.05     14.75 o 
   2  -5   3       52.56       45.37      4.34 o 
   3  -5   3      387.73      448.93     12.15 o 
   4  -5   3        0.12       24.56      7.36 o 
   5  -5   3       91.43      102.01      9.45 o 
   6  -5   3        0.71        1.99     12.88 o 
   7  -5   3       59.10       33.16     10.89 o 
   8  -5   3       20.67       11.88     16.06 o 
  -7  -4   3        4.56        8.09     14.89 o 
  -6  -4   3       29.98       28.85      9.59 o 
  -5  -4   3        0.00      -10.82     11.69 o 
  -4  -4   3       98.98       96.16      8.33 o 
  -3  -4   3      826.38      833.34     32.67 o 
  -2  -4   3        9.61        6.80      4.53 o 
  -1  -4   3      141.38      141.55      6.03 o 
   0  -4   3      306.24      266.93      6.60 o 
   1  -4   3     1342.45     1345.52     31.41 o 
   2  -4   3      100.68       89.63      6.09 o 
   3  -4   3      189.34      229.36     13.54 o 
   4  -4   3      201.75      254.68      9.61 o 
   5  -4   3        0.60       -5.30     11.47 o 
   6  -4   3       42.12       -1.48     13.03 o 
   7  -4   3      102.45       38.11     10.69 o 
   8  -4   3        9.42       17.12     15.49 o 
  -8  -3   3        1.38      -16.28     16.28 o 
  -7  -3   3        3.42       -5.39     13.63 o 
  -6  -3   3        4.02       -3.62     12.35 o 
  -5  -3   3       21.71       25.82      7.84 o 
  -4  -3   3       19.34       27.76     12.04 o 
  -3  -3   3      739.41      770.09     19.67 o 
  -2  -3   3      137.38      147.26     11.07 o 
  -1  -3   3     2129.52     1840.34    256.53 o 
   0  -3   3       14.02       12.15      3.87 o 
   1  -3   3      135.07      137.30      5.72 o 
   2  -3   3      606.18      598.82      9.13 o 
   3  -3   3      323.70      346.29     22.27 o 
   4  -3   3        0.46       -8.79      8.79 o 
   5  -3   3      156.96      157.09     13.28 o 
   6  -3   3       11.47      -12.17     12.17 o 
   7  -3   3       29.56       15.93     10.47 o 
   8  -3   3       74.38       48.22     12.15 o 
  -8  -2   3       12.99       20.26     14.98 o 
  -7  -2   3      115.35      147.68     11.73 o 
  -6  -2   3      445.46      469.05     19.22 o 
  -5  -2   3        2.07      -11.53     11.53 o 
  -4  -2   3        1.25        3.13      6.53 o 
  -3  -2   3     2475.61     3031.50     21.83 o 
  -2  -2   3     1188.63     1206.45    131.16 o 
  -1  -2   3        5.21        2.51      4.65 o 
   0  -2   3      641.89      535.60      6.97 o 
   1  -2   3      182.33      154.31      5.92 o 
   2  -2   3       47.58       51.67      3.89 o 
   3  -2   3      263.26      301.98      8.11 o 
   4  -2   3       15.97       18.87      6.17 o 
   5  -2   3       93.23       97.22      8.90 o 
   6  -2   3        2.38        0.00     12.95 o 
   7  -2   3       16.93      -15.22     15.22 o 
   8  -2   3       23.22        5.30     16.10 o 
  -8  -1   3        3.63        5.77     14.98 o 
  -7  -1   3       69.72       56.49     10.52 o 
  -6  -1   3        7.42       16.61     12.04 o 
  -5  -1   3       88.39      148.43     12.99 o 
  -4  -1   3      332.01      348.38      9.36 o 
  -3  -1   3      127.83      140.87      6.53 o 
  -2  -1   3      255.96      221.61     39.60 o 
  -1  -1   3     1504.61     1267.83    205.21 o 
   0  -1   3      326.81      277.08      5.49 o 
   1  -1   3    26975.71    27463.05     82.66 o 
   2  -1   3        2.28        0.74      4.89 o 
   3  -1   3       21.41       15.57      5.73 o 
   4  -1   3        0.44       -7.06      7.06 o 
   5  -1   3        5.90       19.11      7.78 o 
   6  -1   3       39.70       52.82      9.45 o 
   7  -1   3        0.52       -7.05     13.76 o 
   8  -1   3       13.61        4.04     16.30 o 
  -8   0   3       37.27       33.84     10.93 o 
  -7   0   3        0.00       13.65     13.63 o 
  -6   0   3      395.60      410.60     18.11 o 
  -5   0   3      579.18      649.66     18.71 o 
  -4   0   3      198.23      225.88      8.50 o 
  -3   0   3     1069.72     1298.71     12.64 o 
  -2   0   3     1246.58     1237.05     22.70 o 
  -1   0   3      624.88      559.62      7.04 o 
   0   0   3      502.56      491.11      8.77 o 
   1   0   3       96.51      108.96      5.38 o 
   2   0   3       87.43       88.10      5.72 o 
   3   0   3      107.68      125.64     12.83 o 
   4   0   3      154.12      161.89      9.09 o 
   5   0   3       81.08       73.58      9.04 o 
   6   0   3       16.24       25.49      9.04 o 
   7   0   3       10.00       -2.34     14.84 o 
   8   0   3       49.10       46.24     11.64 o 
  -8   1   3        0.69        4.26     14.38 o 
  -7   1   3       28.04       35.68      9.81 o 
  -6   1   3       82.82       81.47      9.63 o 
  -5   1   3       26.72       32.92      8.20 o 
  -4   1   3      340.93      435.76     32.63 o 
  -3   1   3      658.85      675.32     11.60 o 
  -2   1   3      313.67      310.28      6.85 o 
  -1   1   3     1366.34     1222.36     31.47 o 
   0   1   3     1634.58     1587.05     75.25 o 
   1   1   3       39.23       48.74      5.90 o 
   2   1   3      182.83      209.97      8.16 o 
   3   1   3       88.83       85.01      4.80 o 
   4   1   3      233.07      235.14     17.37 o 
   5   1   3       50.27       46.41      8.70 o 
   6   1   3        3.22        8.11     12.30 o 
   7   1   3       20.93        6.98     14.56 o 
  -8   2   3       14.64        7.20     16.92 o 
  -7   2   3       93.58      106.15     11.24 o 
  -6   2   3        2.73        0.09     11.91 o 
  -5   2   3        0.06      -11.16     11.16 o 
  -4   2   3      261.84      315.40      9.14 o 
  -3   2   3       95.85       83.16     11.63 o 
  -2   2   3      588.25      623.25     29.33 o 
  -1   2   3       75.28       73.53      3.74 o 
   0   2   3     1953.09     1973.94     25.53 o 
   1   2   3     3636.76     3770.60     53.93 o 
   2   2   3      406.03      404.26     10.90 o 
   3   2   3      437.45      438.17      9.87 o 
   4   2   3        9.24       12.30     10.93 o 
   5   2   3       71.82       72.61      9.04 o 
   6   2   3      195.82      193.36     16.08 o 
   7   2   3        0.20        6.72     14.47 o 
  -8   3   3        4.44       19.00     14.87 o 
  -7   3   3        0.52      -12.37     13.48 o 
  -6   3   3       54.08       71.93      9.61 o 
  -5   3   3        1.15       16.74     11.18 o 
  -4   3   3        0.64       -2.18      9.02 o 
  -3   3   3      252.89      239.62      7.92 o 
  -2   3   3       90.59       74.08      6.53 o 
  -1   3   3      161.07      166.00      6.53 o 
   0   3   3      342.78      360.69      7.47 o 
   1   3   3      646.03      696.05     11.43 o 
   2   3   3     1856.32     1957.68     42.86 o 
   3   3   3       19.93       15.04      5.78 o 
   4   3   3       48.68       15.99     12.68 o 
   5   3   3       16.48       25.14      8.35 o 
   6   3   3        0.44        5.30     13.21 o 
   7   3   3       18.90      -17.19     17.19 o 
  -8   4   3       39.98       69.41     11.44 o 
  -7   4   3        0.01       -7.05     14.03 o 
  -6   4   3       96.28       92.69      9.72 o 
  -5   4   3      426.66      535.85     18.40 o 
  -4   4   3      170.51      194.70     14.54 o 
  -3   4   3      108.58      104.12      5.27 o 
  -2   4   3       28.96       40.42      4.26 o 
  -1   4   3       63.98       73.84      7.17 o 
   0   4   3       66.78       75.08      4.29 o 
   1   4   3      234.31      248.11      7.90 o 
   2   4   3      516.62      535.37     10.90 o 
   3   4   3      110.17      142.33     12.00 o 
   4   4   3        8.81        3.71     11.66 o 
   5   4   3        1.01       -2.14     12.41 o 
   6   4   3      211.23      223.82     18.18 o 
   7   4   3        4.04      -16.19     16.19 o 
  -8   5   3       19.33       30.60     11.20 o 
  -7   5   3       17.90       21.60     14.78 o 
  -6   5   3       16.62        3.38     12.83 o 
  -5   5   3      135.25      132.90      9.83 o 
  -4   5   3       30.91       33.95      8.00 o 
  -3   5   3        3.00       -0.34      6.91 o 
  -2   5   3      252.09      270.63     10.18 o 
  -1   5   3       50.54       70.02     13.42 o 
   0   5   3        7.03        0.89      4.92 o 
   1   5   3       19.54       18.37      4.74 o 
   2   5   3      140.83      158.12      8.99 o 
   3   5   3        0.21      -11.42     11.42 o 
   4   5   3        1.01      -11.80     11.80 o 
   5   5   3       28.79       21.01      9.59 o 
   6   5   3       91.11       86.07     11.44 o 
  -8   6   3        0.04       -4.51     16.10 o 
  -7   6   3        5.56      -15.40     15.40 o 
  -6   6   3        0.03       -2.39     13.59 o 
  -5   6   3       28.25       25.49      8.62 o 
  -4   6   3       30.45       16.46     11.71 o 
  -3   6   3       57.20       67.69      8.48 o 
  -2   6   3       98.41      106.11      6.81 o 
  -1   6   3       15.54       22.23      5.82 o 
   0   6   3       12.48        7.51      5.73 o 
   1   6   3       11.12       13.61      6.20 o 
   2   6   3       75.90       88.41      8.68 o 
   3   6   3        2.19      -11.49     11.49 o 
   4   6   3        7.97       12.50      9.15 o 
   5   6   3       55.12       36.32     10.47 o 
   6   6   3        0.25       10.76     14.51 o 
  -7   7   3        5.97      -12.90     15.97 o 
  -6   7   3        4.26       -4.77     13.41 o 
  -5   7   3       33.43       18.34     13.23 o 
  -4   7   3        2.14       -0.09     11.77 o 
  -3   7   3       78.62       94.59      8.79 o 
  -2   7   3      111.97      108.77      8.79 o 
  -1   7   3        0.23      -10.69     10.69 o 
   0   7   3       67.46       71.91     11.92 o 
   1   7   3       67.73       66.27      8.44 o 
   2   7   3       76.83       65.06      8.90 o 
   3   7   3        3.24       15.71     11.71 o 
   4   7   3        0.45      -13.65     13.65 o 
   5   7   3       41.76       38.00     11.09 o 
  -7   8   3        4.14       -5.35     15.46 o 
  -6   8   3        0.05       11.53     14.25 o 
  -5   8   3       83.04       73.12     10.45 o 
  -4   8   3       17.01       14.65      8.50 o 
  -3   8   3       58.66       70.42      8.59 o 
  -2   8   3       28.81       26.29      8.26 o 
  -1   8   3       36.55       39.59      8.62 o 
   0   8   3      100.91      110.73      8.24 o 
   1   8   3       10.50       14.25     11.82 o 
   2   8   3        0.33       -0.35     12.26 o 
   3   8   3        0.12       12.00     13.43 o 
   4   8   3      112.13       95.08     11.20 o 
   5   8   3        8.46       16.52     15.68 o 
  -6   9   3       24.73        4.18     14.96 o 
  -5   9   3        1.14        8.28     13.70 o 
  -4   9   3        4.26       12.26      9.08 o 
  -3   9   3       27.39       19.88      9.43 o 
  -2   9   3        1.82        2.81     11.73 o 
  -1   9   3       52.85       60.95      8.92 o 
   0   9   3      326.37      296.73     11.83 o 
   1   9   3        6.57       -6.21     12.44 o 
   2   9   3        0.02       22.51      8.99 o 
   3   9   3        3.68       14.40      9.74 o 
   4   9   3       17.73       32.78      9.87 o 
  -6  10   3        0.02       13.12     14.67 o 
  -5  10   3        3.23      -12.33     14.62 o 
  -4  10   3        0.02      -14.58     14.58 o 
  -3  10   3       14.99       13.72     13.08 o 
  -2  10   3       78.94       95.79     10.49 o 
  -1  10   3      142.12      137.25     11.00 o 
   0  10   3        2.73       -6.29      9.50 o 
   1  10   3       88.66       88.45     10.45 o 
   2  10   3       58.85       71.68     10.80 o 
   3  10   3        2.03      -15.60     15.60 o 
   4  10   3       15.26       -7.62     17.32 o 
  -5  11   3        7.01        5.94     15.77 o 
  -4  11   3        0.20       15.71     10.03 o 
  -3  11   3        0.27       10.96      9.70 o 
  -2  11   3       21.16       17.72     14.80 o 
  -1  11   3        5.36       -3.76     14.29 o 
   0  11   3       14.92       17.82      8.02 o 
   1  11   3       19.49       11.95     10.47 o 
   2  11   3        3.78       -9.12     15.09 o 
   3  11   3        0.05       17.96     15.93 o 
  -4  12   3        2.17       -1.44     16.48 o 
  -3  12   3       74.87       94.04     11.80 o 
  -2  12   3       63.56       67.31     11.91 o 
  -1  12   3       14.37        7.27     14.73 o 
   0  12   3        1.93       -2.61     10.77 o 
   1  12   3        8.09        0.84     11.05 o 
   0 -14   4       15.50       32.68     13.45 o 
   1 -14   4        3.79      -14.23     16.04 o 
   2 -14   4       12.65       19.79     11.49 o 
  -2 -13   4        7.72       12.06     15.77 o 
  -1 -13   4       23.82       12.77     15.51 o 
   0 -13   4       12.64        7.60     10.51 o 
   1 -13   4       40.91       20.41     15.91 o 
   2 -13   4        5.68       10.93     15.57 o 
   3 -13   4       31.26       23.97     16.19 o 
   4 -13   4       29.15       46.63     11.71 o 
  -3 -12   4       50.18       59.47     11.22 o 
  -2 -12   4       17.22       15.66     15.02 o 
  -1 -12   4        5.24       14.25     13.70 o 
   0 -12   4       27.55       31.57      9.51 o 
   1 -12   4       62.16       67.02     10.49 o 
   2 -12   4        6.31       15.46     13.96 o 
   3 -12   4       13.99        5.24     10.45 o 
   4 -12   4        0.19       16.30     13.67 o 
   5 -12   4        0.75       -1.86     16.66 o 
  -4 -11   4        3.16       -2.65     14.89 o 
  -3 -11   4       14.21        8.33     14.25 o 
  -2 -11   4       48.40       40.49     10.43 o 
  -1 -11   4       66.95       60.93     10.12 o 
   0 -11   4      111.49      121.75      7.41 o 
   1 -11   4       30.16       28.41      9.10 o 
   2 -11   4      148.65      143.96     11.16 o 
   3 -11   4        0.08       11.86      9.48 o 
   4 -11   4        1.10       17.67     14.01 o 
   5 -11   4        8.08       12.68     10.76 o 
   6 -11   4        1.41       -3.56     16.13 o 
  -5 -10   4      102.51       88.30     12.15 o 
  -4 -10   4       46.12       42.68     10.52 o 
  -3 -10   4      257.76      225.46     17.56 o 
  -2 -10   4        0.12        4.90     12.13 o 
  -1 -10   4       15.03       -4.42     12.70 o 
   0 -10   4       20.66       13.72      6.86 o 
   1 -10   4        4.97        1.86     12.28 o 
   2 -10   4        3.96       17.12     12.13 o 
   3 -10   4      266.55      342.40     17.81 o 
   4 -10   4       42.14       39.92     10.29 o 
   5 -10   4        6.51       12.75     14.93 o 
   6 -10   4        0.45       -6.80     15.68 o 
  -6  -9   4        5.18        8.55     15.53 o 
  -5  -9   4        9.69       -3.49     15.62 o 
  -4  -9   4      103.88       96.87     11.16 o 
  -3  -9   4       58.82       43.85      9.76 o 
  -2  -9   4       18.90       25.36      8.39 o 
  -1  -9   4      198.62      211.67     13.83 o 
   0  -9   4        0.21        4.46     11.52 o 
   1  -9   4      203.13      186.29     14.58 o 
   2  -9   4       17.63       23.28      8.73 o 
   3  -9   4       27.39       34.17      8.70 o 
   4  -9   4      126.24      133.98     10.58 o 
   5  -9   4        0.71        1.13     13.81 o 
   6  -9   4        1.39       12.88     15.29 o 
  -6  -8   4       28.96       34.40     10.74 o 
  -5  -8   4       68.21       77.49     10.82 o 
  -4  -8   4      129.69      125.25     10.23 o 
  -3  -8   4        3.12      -12.11     12.11 o 
  -2  -8   4       56.36       74.40      8.20 o 
  -1  -8   4        2.57       15.95      7.44 o 
   0  -8   4       18.17       12.69      7.65 o 
   1  -8   4      120.54      118.76      8.53 o 
   2  -8   4       10.28        8.66     11.44 o 
   3  -8   4        0.08       14.62     11.11 o 
   4  -8   4      498.28      521.52     19.77 o 
   5  -8   4        0.48        0.88     13.10 o 
   6  -8   4        4.17       18.38     14.54 o 
   7  -8   4       13.77       -9.74     15.71 o 
  -7  -7   4        5.05       36.63     10.54 o 
  -6  -7   4       48.50       50.70     10.43 o 
  -5  -7   4        0.09       12.41     13.19 o 
  -4  -7   4       66.74       67.35      9.23 o 
  -3  -7   4       30.11       40.36      8.48 o 
  -2  -7   4      126.34      118.34      8.79 o 
  -1  -7   4      286.78      270.84      9.43 o 
   0  -7   4      195.89      200.32      8.37 o 
   1  -7   4       18.74       23.00      4.83 o 
   2  -7   4      509.09      525.45     27.71 o 
   3  -7   4        0.66       10.69     10.93 o 
   4  -7   4      173.98      189.78     14.58 o 
   5  -7   4       34.95       34.93      8.99 o 
   6  -7   4        4.03       12.70     13.72 o 
   7  -7   4        2.73       18.29     15.86 o 
  -7  -6   4        1.69      -15.82     15.82 o 
  -6  -6   4       27.77       28.08     10.03 o 
  -5  -6   4       34.90       28.41      9.26 o 
  -4  -6   4     1786.32     1868.58     29.49 o 
  -3  -6   4       43.47       45.79      7.97 o 
  -2  -6   4      292.44      256.38     21.18 o 
  -1  -6   4       11.22        7.49      6.39 o 
   0  -6   4       26.66       28.84      8.79 o 
   1  -6   4       47.81       59.29      6.63 o 
   2  -6   4      165.95      168.15      8.04 o 
   3  -6   4       47.97       47.63      5.55 o 
   4  -6   4      939.60      999.43     22.62 o 
   5  -6   4      228.55      271.76     16.02 o 
   6  -6   4        1.20        1.94     13.41 o 
   7  -6   4       23.23       20.74     10.69 o 
  -7  -5   4       24.64       43.23     10.45 o 
  -6  -5   4       63.98       81.38     10.47 o 
  -5  -5   4       61.30       77.05      9.21 o 
  -4  -5   4        7.69       14.84     10.49 o 
  -3  -5   4      242.83      224.69     13.70 o 
  -2  -5   4        2.52        3.60      5.90 o 
  -1  -5   4      924.67      918.34     83.02 o 
   0  -5   4      277.02      279.70      7.48 o 
   1  -5   4      959.27      956.25     11.45 o 
   2  -5   4       87.04       78.69      4.82 o 
   3  -5   4       33.80       39.73      4.95 o 
   4  -5   4       25.04       32.89      7.82 o 
   5  -5   4       84.24       90.57      9.39 o 
   6  -5   4        5.58        0.29     13.41 o 
   7  -5   4       42.78       -1.17     16.17 o 
  -7  -4   4        0.46       -2.78     13.65 o 
  -6  -4   4       29.84       39.28      9.08 o 
  -5  -4   4        3.45      -11.29     11.29 o 
  -4  -4   4      511.45      591.34     17.30 o 
  -3  -4   4       24.46       16.52      4.62 o 
  -2  -4   4        0.87       -4.65      5.58 o 
  -1  -4   4      157.69      121.71     10.26 o 
   0  -4   4       87.97       80.74      4.00 o 
   1  -4   4      116.84      124.15      6.16 o 
   2  -4   4      204.79      219.25      7.30 o 
   3  -4   4        0.00       -6.66      6.66 o 
   4  -4   4      205.33      267.08     13.48 o 
   5  -4   4        0.10       -3.87     11.42 o 
   6  -4   4        1.07        3.82     13.30 o 
   7  -4   4        5.40       20.99     10.18 o 
  -8  -3   4        0.34       20.01     10.76 o 
  -7  -3   4        4.47       -3.76     13.25 o 
  -6  -3   4        0.01        4.95     12.57 o 
  -5  -3   4       44.31       25.56      8.68 o 
  -4  -3   4      311.13      350.86      9.94 o 
  -3  -3   4      198.22      244.64     17.81 o 
  -2  -3   4     1224.06     1188.95    169.49 o 
  -1  -3   4        2.88        6.46      4.06 o 
   0  -3   4     2131.82     1909.90     12.93 o 
   1  -3   4      990.04     1069.03     10.54 o 
   2  -3   4        5.80        3.79      5.49 o 
   3  -3   4        1.00       -6.29      6.29 o 
   4  -3   4       15.96       13.43     10.80 o 
   5  -3   4       20.53       31.68      8.53 o 
   6  -3   4        9.97        4.33      9.30 o 
   7  -3   4        1.26      -14.91     15.09 o 
   8  -3   4       22.83       21.21     17.01 o 
  -8  -2   4       32.20       47.58     10.98 o 
  -7  -2   4      190.83      204.60     16.92 o 
  -6  -2   4      599.85      663.25     21.27 o 
  -5  -2   4        4.50       15.75     11.24 o 
  -4  -2   4      163.50      177.29      8.57 o 
  -3  -2   4      499.79      607.68     20.16 o 
  -2  -2   4       98.71       91.02     19.77 o 
  -1  -2   4       20.94       16.70      3.50 o 
   0  -2   4        6.15        4.15      4.83 o 
   1  -2   4      180.94      220.06      6.31 o 
   2  -2   4      145.46      126.65      6.34 o 
   3  -2   4        0.19        2.30      6.53 o 
   4  -2   4       14.52       23.99      5.27 o 
   5  -2   4       16.36        3.36     12.22 o 
   6  -2   4        5.73       17.94      8.97 o 
   7  -2   4       10.32       10.01     13.72 o 
   8  -2   4        0.01       17.94     15.66 o 
  -8  -1   4        0.01        3.20     14.71 o 
  -7  -1   4       25.42       16.79     10.12 o 
  -6  -1   4      154.00      160.49     15.18 o 
  -5  -1   4      261.16      249.32     14.84 o 
  -4  -1   4       61.79       70.05      5.31 o 
  -3  -1   4      233.45      243.26     11.03 o 
  -2  -1   4       32.42       25.95     11.77 o 
  -1  -1   4      369.67      307.81     29.57 o 
   0  -1   4      113.56      100.26      5.44 o 
   1  -1   4     6906.31     7519.96     48.40 o 
   2  -1   4      122.69      117.71      6.47 o 
   3  -1   4      252.17      283.97     15.11 o 
   4  -1   4       79.07       89.34      7.37 o 
   5  -1   4      189.43      188.01     14.51 o 
   6  -1   4        1.95       -1.41     12.66 o 
   7  -1   4        4.95       12.08     14.29 o 
  -8   0   4       10.13      -16.77     16.77 o 
  -7   0   4       26.26       37.05     10.05 o 
  -6   0   4      584.40      681.28     21.18 o 
  -5   0   4      849.55      953.90     21.34 o 
  -4   0   4       49.70       51.28      4.94 o 
  -3   0   4      102.11      141.01      6.88 o 
  -2   0   4       30.91       46.02      3.75 o 
  -1   0   4       88.03       87.10      5.25 o 
   0   0   4     1080.96      978.56     50.28 o 
   1   0   4      892.44      944.36     10.52 o 
   2   0   4      278.77      291.75      7.83 o 
   3   0   4       16.54       11.33      5.16 o 
   4   0   4      229.47      242.16     13.81 o 
   5   0   4      293.38      310.40     16.35 o 
   6   0   4       26.47       37.97      9.63 o 
   7   0   4        4.65      -15.00     15.00 o 
  -8   1   4       16.93       20.19     11.27 o 
  -7   1   4        1.92       -5.99     13.87 o 
  -6   1   4        3.43       -8.95     11.93 o 
  -5   1   4      159.56      156.45     13.56 o 
  -4   1   4      331.65      357.26      9.79 o 
  -3   1   4      228.05      261.33     10.61 o 
  -2   1   4        2.18        0.58      4.11 o 
  -1   1   4       96.98       96.13      5.58 o 
   0   1   4      670.49      666.67     19.35 o 
   1   1   4       28.88       35.11      5.19 o 
   2   1   4      558.48      587.97      9.68 o 
   3   1   4      630.18      626.97     11.44 o 
   4   1   4      106.27       99.70      8.95 o 
   5   1   4       51.17       32.67      9.08 o 
   6   1   4        5.85        6.01     13.61 o 
   7   1   4       14.19       37.80     10.54 o 
  -8   2   4      151.51      194.86     13.21 o 
  -7   2   4        0.54       20.37     13.74 o 
  -6   2   4       31.71       39.06      9.10 o 
  -5   2   4      512.74      567.82     18.62 o 
  -4   2   4       44.14       52.69      8.88 o 
  -3   2   4        0.10        3.78      5.69 o 
  -2   2   4      196.36      199.61      6.79 o 
  -1   2   4       46.53       43.12      3.76 o 
   0   2   4       26.89       22.18      3.71 o 
   1   2   4     1193.95     1295.26     16.53 o 
   2   2   4      857.67      893.03     11.90 o 
   3   2   4      412.59      464.01     13.88 o 
   4   2   4       24.50       36.32      8.31 o 
   5   2   4       53.32       45.29      9.26 o 
   6   2   4        0.00        2.19     13.98 o 
   7   2   4       18.56       23.77     11.38 o 
  -8   3   4        3.40      -16.06     16.06 o 
  -7   3   4        1.46        3.71     13.56 o 
  -6   3   4       10.90        8.09     12.37 o 
  -5   3   4        7.87       27.13      8.00 o 
  -4   3   4       35.50       39.89      5.37 o 
  -3   3   4        9.83       11.75      8.99 o 
  -2   3   4       24.22       33.67      4.13 o 
  -1   3   4     1947.17     2119.97     70.23 o 
   0   3   4       60.31       46.83      4.21 o 
   1   3   4      543.16      582.61      9.72 o 
   2   3   4       24.51       19.70      4.76 o 
   3   3   4       30.87       31.88      7.71 o 
   4   3   4       24.13       21.41      8.39 o 
   5   3   4        4.26      -12.81     12.81 o 
   6   3   4       28.21       18.73     14.43 o 
   7   3   4       43.83       55.82     11.33 o 
  -8   4   4        0.15       -0.09     14.91 o 
  -7   4   4        9.47       14.82     13.48 o 
  -6   4   4        5.83      -12.22     13.10 o 
  -5   4   4      768.46      826.19     21.78 o 
  -4   4   4        5.63       13.87     10.67 o 
  -3   4   4       27.33       29.61      4.87 o 
  -2   4   4      798.25      846.69     23.54 o 
  -1   4   4      540.62      596.29     10.18 o 
   0   4   4      242.60      224.96      7.62 o 
   1   4   4      542.73      585.49     10.98 o 
   2   4   4      328.54      324.78     10.24 o 
   3   4   4       73.79       83.44      8.57 o 
   4   4   4        6.97        4.00     11.51 o 
   5   4   4        0.34        2.63     13.06 o 
   6   4   4       26.53       33.62     10.40 o 
  -8   5   4        4.56       13.87     14.34 o 
  -7   5   4        1.42        6.98     13.81 o 
  -6   5   4       33.04       35.59      9.59 o 
  -5   5   4        0.52        1.83     11.62 o 
  -4   5   4       48.95       39.85      8.33 o 
  -3   5   4       43.64       42.81      7.82 o 
  -2   5   4      135.17      142.16      8.03 o 
  -1   5   4      318.76      354.36     16.74 o 
   0   5   4       28.03       25.97      4.83 o 
   1   5   4       93.18       76.54      5.48 o 
   2   5   4        3.07       -5.81     11.16 o 
   3   5   4       80.09       93.07      8.97 o 
   4   5   4       13.09      -13.08     13.08 o 
   5   5   4       23.01        3.69     13.94 o 
   6   5   4       77.57       62.43     12.04 o 
  -7   6   4        0.02      -11.09     14.43 o 
  -6   6   4       71.67       62.49      9.92 o 
  -5   6   4       50.98       19.29     13.03 o 
  -4   6   4       18.44       14.47      8.33 o 
  -3   6   4       12.71        7.80     11.07 o 
  -2   6   4       34.01       25.03      7.97 o 
  -1   6   4      118.59      103.96      5.94 o 
   0   6   4        1.55        5.19      7.27 o 
   1   6   4        1.78        4.24     10.93 o 
   2   6   4       62.55       52.77      8.92 o 
   3   6   4        1.50      -12.35     12.35 o 
   4   6   4        3.19       -2.30     12.90 o 
   5   6   4        0.10       16.10     13.92 o 
   6   6   4        5.15       -5.92     15.91 o 
  -7   7   4        2.50      -15.82     15.82 o 
  -6   7   4        0.63      -15.40     15.40 o 
  -5   7   4      200.44      158.88     15.57 o 
  -4   7   4       44.93       48.22      9.08 o 
  -3   7   4       17.89       22.27      8.57 o 
  -2   7   4       15.98       -1.26     11.71 o 
  -1   7   4       94.67       82.44      9.04 o 
   0   7   4      600.28      575.94     16.25 o 
   1   7   4        0.00        7.97     11.09 o 
   2   7   4       11.00        4.46      8.48 o 
   3   7   4       26.06       29.69      8.97 o 
   4   7   4       11.30       -0.73     14.36 o 
   5   7   4        8.00        3.60     15.46 o 
  -7   8   4       11.24      -12.55     15.51 o 
  -6   8   4        4.23       -5.96     15.35 o 
  -5   8   4        0.58       -4.62     13.19 o 
  -4   8   4      139.08      100.67      9.81 o 
  -3   8   4        0.86       -6.72     12.06 o 
  -2   8   4        6.79        7.71     11.49 o 
  -1   8   4        4.51        6.83     11.35 o 
   0   8   4      173.41      169.62      9.96 o 
   1   8   4      219.19      209.88     16.52 o 
   2   8   4       25.74       33.25      8.95 o 
   3   8   4       85.40       98.06     10.69 o 
   4   8   4       35.86       35.59     11.11 o 
   5   8   4        3.01       10.56     15.71 o 
  -6   9   4       15.10       -8.70     15.29 o 
  -5   9   4        0.07       -4.90     14.60 o 
  -4   9   4       10.27       12.57      9.81 o 
  -3   9   4       59.21       60.33     10.38 o 
  -2   9   4       11.71        3.91     12.79 o 
  -1   9   4       10.54        0.38     12.90 o 
   0   9   4      244.54      227.09     11.64 o 
   1   9   4      101.77      107.23     10.89 o 
   2   9   4       76.46       98.26     10.89 o 
   3   9   4       18.21       16.26     10.23 o 
   4   9   4       28.17       12.68     16.99 o 
  -5  10   4        1.35      -15.66     15.66 o 
  -4  10   4        0.01       -5.06     13.54 o 
  -3  10   4        4.69        4.13     13.56 o 
  -2  10   4        7.43        1.13     13.01 o 
  -1  10   4       11.34       11.53     13.54 o 
   0  10   4        4.89       17.55      6.81 o 
   1  10   4        7.75        8.90     10.18 o 
   2  10   4       37.48       34.35     10.98 o 
   3  10   4       10.30      -16.06     16.06 o 
  -5  11   4        1.07       14.27     14.84 o 
  -4  11   4        0.03      -15.49     15.49 o 
  -3  11   4        1.00      -15.13     15.13 o 
  -2  11   4        1.62       -5.81     15.13 o 
  -1  11   4       10.43      -15.02     15.66 o 
   0  11   4       41.40       31.73      7.53 o 
   1  11   4       59.25       43.14     11.97 o 
   2  11   4        0.12      -15.71     15.71 o 
  -3  12   4       14.59       31.32     11.18 o 
  -2  12   4      114.23      139.92     12.99 o 
  -1  12   4      162.40      221.59     19.20 o 
   0  12   4       24.41       36.12     20.77 o 
   0 -14   5        0.14        5.40     10.73 o 
   1 -14   5        5.53       -0.55     15.71 o 
   2 -14   5        1.05      -10.58     15.75 o 
  -2 -13   5       14.97      -10.32     15.84 o 
  -1 -13   5        3.21        2.43     14.58 o 
   0 -13   5       37.29       41.06      7.73 o 
   1 -13   5        0.18       20.52     13.74 o 
   2 -13   5       11.05       15.68     14.78 o 
   3 -13   5        8.71       -2.39     16.35 o 
   4 -13   5       14.04       23.75     16.81 o 
  -3 -12   5        0.10       -6.63     15.11 o 
  -2 -12   5        4.52       -1.06     14.23 o 
  -1 -12   5       15.78       15.40     10.25 o 
   0 -12   5       43.16       42.13      7.57 o 
   1 -12   5       10.59      -13.23     14.01 o 
   2 -12   5       36.24       31.61     10.49 o 
   3 -12   5        7.12       18.38     14.80 o 
   4 -12   5        2.93        7.91     14.98 o 
   5 -12   5       13.36       34.73     10.89 o 
  -4 -11   5       53.98       35.94     12.02 o 
  -3 -11   5       79.26       95.96     11.07 o 
  -2 -11   5        5.68       -9.23     13.61 o 
  -1 -11   5      132.40      111.87     10.43 o 
   0 -11   5       28.08       39.36      6.51 o 
   1 -11   5      119.24       93.80     10.52 o 
   2 -11   5       66.50       86.90      9.70 o 
   3 -11   5        4.64        8.97     14.12 o 
   4 -11   5       19.41       21.67     10.23 o 
   5 -11   5        4.03        3.58     15.11 o 
  -5 -10   5       12.21       17.72     10.49 o 
  -4 -10   5        5.25       16.26      9.85 o 
  -3 -10   5      148.38      139.46     11.71 o 
  -2 -10   5       64.08       66.16      9.61 o 
  -1 -10   5       35.36       20.08      9.21 o 
   0 -10   5        7.37       15.47      8.21 o 
   1 -10   5       10.57        9.39     11.47 o 
   2 -10   5       26.09       19.97      9.15 o 
   3 -10   5      213.18      240.92     16.26 o 
   4 -10   5       28.27       25.21      9.52 o 
   5 -10   5        0.83        5.88     14.07 o 
   6 -10   5        6.24        1.81     16.41 o 
  -6  -9   5        0.39        3.23     15.42 o 
  -5  -9   5       48.47       46.32     10.58 o 
  -4  -9   5       15.86       17.27     13.90 o 
  -3  -9   5      297.36      312.14     17.47 o 
  -2  -9   5      788.58      785.94     21.56 o 
  -1  -9   5        3.69        4.46     11.86 o 
   0  -9   5      188.46      156.55      9.97 o 
   1  -9   5        0.00      -11.20     11.20 o 
   2  -9   5       20.90       26.64      8.55 o 
   3  -9   5       40.31       57.04      9.10 o 
   4  -9   5       17.93        8.59     13.43 o 
   5  -9   5        2.53        7.36     13.50 o 
   6  -9   5        8.16       13.90     14.49 o 
  -6  -8   5       73.94       82.66     11.75 o 
  -5  -8   5       10.87       -9.79     14.43 o 
  -4  -8   5      144.35      130.36     10.40 o 
  -3  -8   5      114.95      118.03      9.81 o 
  -2  -8   5      125.99      148.89     13.01 o 
  -1  -8   5       43.55       58.16      8.04 o 
   0  -8   5       16.48        9.52      6.08 o 
   1  -8   5       77.78       81.40      8.46 o 
   2  -8   5        0.68       -5.66     11.66 o 
   3  -8   5      254.20      249.80     15.04 o 
   4  -8   5        0.38      -12.90     12.90 o 
   5  -8   5       10.21        6.56     13.74 o 
   6  -8   5        0.28       14.98     14.25 o 
   7  -8   5       14.34        7.25     16.28 o 
  -7  -7   5       21.29       17.89     16.13 o 
  -6  -7   5       55.88       66.71     10.85 o 
  -5  -7   5      147.55      155.34     11.35 o 
  -4  -7   5        3.84       -3.00     12.44 o 
  -3  -7   5       32.17       24.10      8.57 o 
  -2  -7   5       11.52       11.35      7.51 o 
  -1  -7   5      195.59      183.96     13.25 o 
   0  -7   5       94.23      100.11     11.52 o 
   1  -7   5       26.99       28.30      5.08 o 
   2  -7   5       30.44       28.32      8.02 o 
   3  -7   5        0.37       12.39     11.47 o 
   4  -7   5       27.07       26.55      8.66 o 
   5  -7   5       29.95       16.52     13.65 o 
   6  -7   5       43.40       53.30     10.23 o 
   7  -7   5       23.67       -6.98     16.59 o 
  -7  -6   5       89.32      124.61     12.33 o 
  -6  -6   5       55.73       51.67     10.56 o 
  -5  -6   5      139.12      131.02     10.63 o 
  -4  -6   5      274.75      281.92     15.57 o 
  -3  -6   5       30.34       33.67      8.02 o 
  -2  -6   5      276.63      228.99     30.60 o 
  -1  -6   5       11.76       26.94     10.27 o 
   0  -6   5      262.50      265.86      8.58 o 
   1  -6   5      270.40      272.73      8.51 o 
   2  -6   5       63.45       65.07      5.15 o 
   3  -6   5        1.62       12.81     10.21 o 
   4  -6   5       49.55       53.57      8.73 o 
   5  -6   5      208.32      141.58     10.54 o 
   6  -6   5        2.38       11.11     14.45 o 
   7  -6   5        0.04       -4.40     15.35 o 
  -7  -5   5       19.47       26.24     10.85 o 
  -6  -5   5       49.71       57.15     10.23 o 
  -5  -5   5       31.65       15.40     12.83 o 
  -4  -5   5      303.70      297.30     15.15 o 
  -3  -5   5      170.36      183.56     21.48 o 
  -2  -5   5      123.09      123.71     19.70 o 
  -1  -5   5      208.50      172.25      9.76 o 
   0  -5   5      114.01      108.22      6.66 o 
   1  -5   5      120.36      106.64      6.88 o 
   2  -5   5      261.62      294.93     31.32 o 
   3  -5   5       12.37        5.87      7.68 o 
   4  -5   5        0.29        3.51     11.60 o 
   5  -5   5       10.17      -12.48     12.48 o 
   6  -5   5        3.28      -14.20     14.20 o 
   7  -5   5        0.71       -4.71     15.11 o 
  -7  -4   5        2.46      -14.27     14.27 o 
  -6  -4   5        0.85      -12.24     13.56 o 
  -5  -4   5        1.33        9.72     11.11 o 
  -4  -4   5       16.31       11.18      7.97 o 
  -3  -4   5       20.85        8.76      6.78 o 
  -2  -4   5      360.40      310.83     57.18 o 
  -1  -4   5       72.53       59.61      4.12 o 
   0  -4   5      189.99      228.80      8.05 o 
   1  -4   5     1028.14     1079.54     26.18 o 
   2  -4   5       84.80      116.69     11.03 o 
   3  -4   5       33.00       42.29      5.10 o 
   4  -4   5        9.30        7.00     11.05 o 
   5  -4   5      132.84      130.09     10.34 o 
   6  -4   5       47.98       21.03     14.12 o 
   7  -4   5       21.32       -3.18     16.04 o 
  -8  -3   5        2.71       11.20     15.11 o 
  -7  -3   5        6.32       18.36     14.07 o 
  -6  -3   5        4.78       -2.14     12.44 o 
  -5  -3   5       12.70        6.45     12.02 o 
  -4  -3   5      146.15      195.79     12.72 o 
  -3  -3   5      246.60      268.19     34.06 o 
  -2  -3   5     1008.75      885.30    197.35 o 
  -1  -3   5       91.66       82.62      5.56 o 
   0  -3   5      174.12      155.13     10.16 o 
   1  -3   5       29.21       34.57      3.88 o 
   2  -3   5        0.27       -3.72      4.71 o 
   3  -3   5       14.79       20.00      5.85 o 
   4  -3   5       27.53       21.34      8.02 o 
   5  -3   5        0.05      -12.02     12.02 o 
   6  -3   5        6.63       -9.76     13.59 o 
   7  -3   5        0.11       21.07     14.18 o 
  -8  -2   5        2.67        3.64     15.82 o 
  -7  -2   5        0.06      -13.34     13.87 o 
  -6  -2   5      122.56      104.11     10.05 o 
  -5  -2   5       25.97       25.54      8.42 o 
  -4  -2   5       11.89        6.56      5.89 o 
  -3  -2   5      153.74      137.34      7.47 o 
  -2  -2   5       66.66       69.49      4.54 o 
  -1  -2   5       14.59       16.16      3.60 o 
   0  -2   5      958.59      840.91     24.18 o 
   1  -2   5        8.75        4.76      5.24 o 
   2  -2   5      298.65      329.59      8.22 o 
   3  -2   5       44.62       53.04      6.33 o 
   4  -2   5       30.45       32.43      8.06 o 
   5  -2   5      138.16      132.04     10.16 o 
   6  -2   5       24.23       -2.85     14.45 o 
   7  -2   5        2.55       15.82     10.60 o 
  -8  -1   5        5.89       22.73     15.46 o 
  -7  -1   5       31.18       49.81     10.36 o 
  -6  -1   5      138.55      143.21     10.45 o 
  -5  -1   5      488.30      525.09     17.12 o 
  -4  -1   5       40.07       44.03      7.75 o 
  -3  -1   5       63.32      104.10      9.40 o 
  -2  -1   5     6211.68     5937.95    540.36 o 
  -1  -1   5     1100.17     1025.94     42.43 o 
   0  -1   5      305.00      257.64     15.77 o 
   1  -1   5       36.67       33.04      3.90 o 
   2  -1   5       39.96       38.24      4.30 o 
   3  -1   5      110.00      106.50      9.41 o 
   4  -1   5       26.59       18.89      8.06 o 
   5  -1   5       69.39       85.76      9.19 o 
   6  -1   5       98.08       97.97     10.89 o 
   7  -1   5        7.17       -2.78     15.26 o 
  -8   0   5        0.78      -10.54     14.54 o 
  -7   0   5        1.98       13.17     13.21 o 
  -6   0   5        1.37      -12.02     12.50 o 
  -5   0   5       27.16       24.26      8.24 o 
  -4   0   5      134.46      166.12     15.58 o 
  -3   0   5      150.77      146.25      7.32 o 
  -2   0   5       31.55       47.68      4.08 o 
  -1   0   5       80.89       73.24      4.47 o 
   0   0   5      373.86      304.05     21.27 o 
   1   0   5      459.07      510.42      8.61 o 
   2   0   5     3389.58     3645.43     60.45 o 
   3   0   5       17.63       15.66      7.32 o 
   4   0   5       61.11       68.88      8.48 o 
   5   0   5        1.09       -8.84     11.93 o 
   6   0   5        9.45       16.28     13.34 o 
   7   0   5        8.81        4.88     15.24 o 
  -8   1   5        0.80       -2.41     14.71 o 
  -7   1   5       10.92       17.39     13.45 o 
  -6   1   5      226.67      261.13     16.37 o 
  -5   1   5     1082.21     1118.60     23.31 o 
  -4   1   5       60.48       76.94      5.32 o 
  -3   1   5       94.21       93.96      7.14 o 
  -2   1   5      233.52      213.56      7.25 o 
  -1   1   5       21.71        0.61      5.12 o 
   0   1   5      719.83      687.01     39.72 o 
   1   1   5        3.62        1.41      5.44 o 
   2   1   5      195.87      193.01      8.04 o 
   3   1   5      162.34      172.89     12.61 o 
   4   1   5      168.74      149.53     13.50 o 
   5   1   5      110.65       96.12      9.63 o 
   6   1   5       55.04       47.03     10.56 o 
   7   1   5        3.02       10.74     15.24 o 
  -8   2   5       36.66       44.73     12.17 o 
  -7   2   5       18.13       28.98      9.70 o 
  -6   2   5       48.63       50.39      9.68 o 
  -5   2   5     1502.49     1823.21     28.78 o 
  -4   2   5      155.44      165.11     11.98 o 
  -3   2   5      147.01      144.28      7.56 o 
  -2   2   5      147.89      140.89     10.00 o 
  -1   2   5        0.01        4.64      5.29 o 
   0   2   5       29.25       31.81      4.03 o 
   1   2   5     1794.12     1793.38     16.58 o 
   2   2   5       22.96       19.33      4.62 o 
   3   2   5       50.57       63.60      7.97 o 
   4   2   5       19.43       20.61      8.20 o 
   5   2   5       12.59        1.21     12.30 o 
   6   2   5       13.52       21.56     10.25 o 
   7   2   5        0.58        4.73     15.42 o 
  -8   3   5       11.19       28.08     11.05 o 
  -7   3   5       53.30       57.88     10.91 o 
  -6   3   5       17.91        9.96     12.64 o 
  -5   3   5       74.57       96.32      9.21 o 
  -4   3   5      360.90      378.26     15.24 o 
  -3   3   5      388.65      403.82     11.27 o 
  -2   3   5       61.22       55.57      4.66 o 
  -1   3   5     1220.68     1301.40     48.37 o 
   0   3   5       87.26       87.33      4.65 o 
   1   3   5      535.21      578.54     10.70 o 
   2   3   5      623.14      662.42     20.94 o 
   3   3   5       29.54       26.11      8.13 o 
   4   3   5       93.54      104.53      9.04 o 
   5   3   5       13.01        5.68     13.70 o 
   6   3   5       63.40       67.93     11.16 o 
  -8   4   5       60.56       73.08     12.44 o 
  -7   4   5        2.93        3.29     13.63 o 
  -6   4   5        0.80        8.06     13.19 o 
  -5   4   5       69.54      102.21      9.34 o 
  -4   4   5      110.47      138.51     12.64 o 
  -3   4   5        0.81       -6.62      9.39 o 
  -2   4   5       10.13       25.83      8.83 o 
  -1   4   5       17.17       15.76      5.44 o 
   0   4   5        0.18       -4.74      6.50 o 
   1   4   5      580.09      612.80     11.62 o 
   2   4   5      670.73      717.84     18.89 o 
   3   4   5      453.68      451.40     17.96 o 
   4   4   5       17.63       -7.49     12.79 o 
   5   4   5        0.17       13.14      9.26 o 
   6   4   5       26.03       44.18     10.58 o 
  -7   5   5       14.04       12.77     14.29 o 
  -6   5   5        8.73       -5.54     12.83 o 
  -5   5   5       17.21       14.65      8.92 o 
  -4   5   5       29.55       43.76      8.20 o 
  -3   5   5       40.53       37.51      8.28 o 
  -2   5   5       49.49       50.29      5.49 o 
  -1   5   5       71.28       69.99      6.34 o 
   0   5   5        4.81       -0.68     12.01 o 
   1   5   5       45.23       29.23      8.04 o 
   2   5   5      287.57      311.99     15.13 o 
   3   5   5      174.27      191.97     14.49 o 
   4   5   5       17.65        9.57     13.92 o 
   5   5   5        7.70       15.02     13.61 o 
   6   5   5        0.05       11.18     14.78 o 
  -7   6   5        5.85       12.75     15.40 o 
  -6   6   5       14.60        8.70     10.05 o 
  -5   6   5        0.04        7.11     12.57 o 
  -4   6   5       21.00       23.20      8.17 o 
  -3   6   5        0.36      -11.53     11.53 o 
  -2   6   5      290.83      310.97     14.89 o 
  -1   6   5      398.51      418.46     15.49 o 
   0   6   5        1.39       -7.51      7.86 o 
   1   6   5        2.98       -1.02     11.49 o 
   2   6   5       27.48       33.11      8.39 o 
   3   6   5       25.53       -3.78     12.66 o 
   4   6   5        7.64       -0.97     13.34 o 
   5   6   5        0.41       11.53     14.89 o 
  -7   7   5        1.24       -2.76     15.57 o 
  -6   7   5        0.47        5.28     13.45 o 
  -5   7   5        0.56       -4.55     12.81 o 
  -4   7   5        0.01        0.46     12.30 o 
  -3   7   5       26.17        8.44     12.39 o 
  -2   7   5        0.65        2.45     11.49 o 
  -1   7   5       98.94       97.38      9.15 o 
   0   7   5      195.64      190.13     10.48 o 
   1   7   5        6.92       16.44     11.82 o 
   2   7   5       35.20       16.35     13.28 o 
   3   7   5        6.84        2.96     12.92 o 
   4   7   5       18.98       16.10     10.43 o 
   5   7   5       26.33       34.55     11.05 o 
  -6   8   5        3.27      -14.58     15.11 o 
  -5   8   5        5.59       22.47      9.61 o 
  -4   8   5       79.25       69.52     10.12 o 
  -3   8   5       56.90       55.85      9.43 o 
  -2   8   5       63.60       62.05      9.17 o 
  -1   8   5      275.32      272.47     16.41 o 
   0   8   5       99.78       90.90     12.48 o 
   1   8   5       60.37       67.49      9.48 o 
   2   8   5        1.40       15.66     12.99 o 
   3   8   5        0.05       -4.00     13.83 o 
   4   8   5        4.02       -9.17     14.67 o 
  -6   9   5        2.19      -16.55     16.55 o 
  -5   9   5        0.43       20.59      9.76 o 
  -4   9   5       26.48       -2.08     15.09 o 
  -3   9   5        0.78       14.71     12.88 o 
  -2   9   5        8.47        6.01     12.64 o 
  -1   9   5       25.37       11.95     13.56 o 
   0   9   5        1.20       -9.40      9.40 o 
   1   9   5      137.46      162.76     15.77 o 
   2   9   5       40.36       48.05     10.67 o 
   3   9   5       17.48       22.36     10.63 o 
  -5  10   5        0.00       -6.63     15.40 o 
  -4  10   5        7.04       -2.89     14.60 o 
  -3  10   5        4.31      -12.30     14.40 o 
  -2  10   5       21.67       20.48     15.20 o 
  -1  10   5       11.41       -6.47     14.38 o 
   0  10   5       75.78       98.64      7.84 o 
   1  10   5       20.27       13.92     14.73 o 
   2  10   5        1.01      -16.19     16.19 o 
  -4  11   5        0.01        3.27     15.49 o 
  -3  11   5        2.00       19.51     14.49 o 
  -2  11   5       15.40       -1.92     15.24 o 
  -1  11   5       50.24       68.26     11.33 o 
   0  11   5        0.04       -7.13     10.86 o 
   1  11   5        0.55       -6.30     14.98 o 
   0 -14   6        0.22      -11.42     11.42 o 
   1 -14   6        4.23       15.13     15.44 o 
   2 -14   6        2.77       -7.44     15.64 o 
  -2 -13   6       41.12       69.59     11.13 o 
  -1 -13   6       11.79       13.41     14.45 o 
   0 -13   6        0.58       -5.93     10.45 o 
   1 -13   6        7.40       12.68     14.60 o 
   2 -13   6       21.39       18.22     16.10 o 
   3 -13   6        0.02        8.88     14.58 o 
   4 -13   6        1.51      -11.88     17.19 o 
  -3 -12   6        3.10      -16.13     16.13 o 
  -2 -12   6        0.72       21.52     14.40 o 
  -1 -12   6        1.65        6.63     13.12 o 
   0 -12   6        0.28        0.26     14.54 o 
   1 -12   6       28.22       28.65      9.96 o 
   2 -12   6       31.30        4.42     15.00 o 
   3 -12   6       55.67       65.68     10.98 o 
   4 -12   6       17.90       17.54     15.44 o 
  -4 -11   6        3.32       -4.15     15.04 o 
  -3 -11   6       32.13       30.68     10.71 o 
  -2 -11   6        2.94       -3.05     13.59 o 
  -1 -11   6      163.52      164.71     10.87 o 
   0 -11   6       14.22       -0.56      9.25 o 
   1 -11   6       48.03       17.78     13.78 o 
   2 -11   6       16.60      -13.65     13.65 o 
   3 -11   6        2.79        6.34     13.87 o 
   4 -11   6        0.88       16.37     10.10 o 
   5 -11   6        6.04        8.24     14.91 o 
  -5 -10   6       57.27       94.08     11.88 o 
  -4 -10   6        0.66       -7.22     13.83 o 
  -3 -10   6       50.10       47.10      9.98 o 
  -2 -10   6      110.04      104.95     10.27 o 
  -1 -10   6       10.82        0.55     13.08 o 
   0 -10   6       83.72       69.63      6.61 o 
   1 -10   6      113.18      115.84      9.63 o 
   2 -10   6        6.74       26.16      8.75 o 
   3 -10   6      378.77      447.89     20.28 o 
   4 -10   6        5.14       -4.75     14.25 o 
   5 -10   6        2.55        5.17     14.82 o 
   6 -10   6        0.51       20.68     11.22 o 
  -6  -9   6        1.99       21.94     14.76 o 
  -5  -9   6       10.88       -3.62     14.69 o 
  -4  -9   6       68.98       73.43     10.14 o 
  -3  -9   6      250.09      281.85     17.01 o 
  -2  -9   6      414.54      417.31     18.42 o 
  -1  -9   6        1.10       -4.29     10.93 o 
   0  -9   6        0.55        2.72     10.43 o 
   1  -9   6       16.38       24.37      7.97 o 
   2  -9   6        8.97       -9.48     11.40 o 
   3  -9   6        0.64      -10.40     11.86 o 
   4  -9   6       60.77       60.59     10.23 o 
   5  -9   6        6.89        9.98     14.60 o 
   6  -9   6        3.99       10.14     15.33 o 
  -6  -8   6        7.16       30.00     10.38 o 
  -5  -8   6       10.04        6.69     13.76 o 
  -4  -8   6        0.23        4.77     12.00 o 
  -3  -8   6       15.74       30.26      8.42 o 
  -2  -8   6        1.13       -5.43     11.80 o 
  -1  -8   6       45.26       17.03     11.62 o 
   0  -8   6       33.90       22.23     16.49 o 
   1  -8   6        0.22      -11.29     11.29 o 
   2  -8   6        0.84       -7.67     11.42 o 
   3  -8   6       23.80       20.24      8.48 o 
   4  -8   6        1.90       -9.08     13.28 o 
   5  -8   6      103.34      105.57     10.93 o 
   6  -8   6        5.64       -1.39     15.04 o 
  -6  -7   6        3.67       18.03     14.54 o 
  -5  -7   6      136.92      112.31     10.60 o 
  -4  -7   6        6.09        6.83     12.13 o 
  -3  -7   6     1049.64     1025.89     23.13 o 
  -2  -7   6      604.50      617.99     18.14 o 
  -1  -7   6      187.47      201.53     13.25 o 
   0  -7   6       96.49       86.64      5.77 o 
   1  -7   6       69.51       73.86      5.53 o 
   2  -7   6       88.65       98.24      8.39 o 
   3  -7   6        5.54       15.22      8.20 o 
   4  -7   6       87.56       83.55      9.32 o 
   5  -7   6      145.73      118.07     11.16 o 
   6  -7   6        2.37       -2.45     14.54 o 
   7  -7   6        9.01        5.99     15.84 o 
  -7  -6   6       17.83       11.42     16.32 o 
  -6  -6   6       20.80       25.93      9.72 o 
  -5  -6   6        9.20        9.01     12.15 o 
  -4  -6   6      192.33      212.25     14.82 o 
  -3  -6   6       86.19       96.96      8.88 o 
  -2  -6   6       46.83       42.63     12.64 o 
  -1  -6   6      167.91      160.38     10.16 o 
   0  -6   6        1.35        9.13      5.23 o 
   1  -6   6      665.40      679.00     11.78 o 
   2  -6   6       18.63       20.31      5.19 o 
   3  -6   6       55.54       66.63      8.77 o 
   4  -6   6      375.80      402.27     17.52 o 
   5  -6   6       81.39       81.54      9.90 o 
   6  -6   6        0.61        8.84      9.63 o 
   7  -6   6        0.39        8.20     16.02 o 
  -7  -5   6        0.08       25.89     10.60 o 
  -6  -5   6        0.53      -10.82     13.87 o 
  -5  -5   6       65.75       68.83      9.19 o 
  -4  -5   6       12.99        2.72     11.53 o 
  -3  -5   6      971.72     1032.74     21.21 o 
  -2  -5   6      165.06      159.57     31.21 o 
  -1  -5   6       11.65        8.00      5.06 o 
   0  -5   6       31.59       25.04      4.36 o 
   1  -5   6      154.88      179.90      7.81 o 
   2  -5   6      304.08      349.31      9.49 o 
   3  -5   6      128.29      128.39      9.10 o 
   4  -5   6      358.45      369.78     16.61 o 
   5  -5   6      501.87      427.54     19.04 o 
   6  -5   6       18.99       26.53      9.81 o 
   7  -5   6       28.62        7.60     15.75 o 
  -7  -4   6        1.07       19.57     10.14 o 
  -6  -4   6       35.17       18.71      9.57 o 
  -5  -4   6        0.07       12.61      8.04 o 
  -4  -4   6       82.73       87.26      8.95 o 
  -3  -4   6       58.02       50.77      5.41 o 
  -2  -4   6       31.41       33.28     14.66 o 
  -1  -4   6       10.60       -0.47      5.95 o 
   0  -4   6        0.72       -5.04     11.91 o 
   1  -4   6        6.36        8.40      5.81 o 
   2  -4   6      301.56      336.95      9.30 o 
   3  -4   6       64.21       64.58      5.54 o 
   4  -4   6        6.50       22.89      7.97 o 
   5  -4   6       27.18       32.38      8.97 o 
   6  -4   6       56.13       44.87     10.47 o 
   7  -4   6        8.54       17.69     15.86 o 
  -8  -3   6        3.23       -0.11     16.37 o 
  -7  -3   6        0.52      -13.94     13.94 o 
  -6  -3   6       56.08       71.18      9.94 o 
  -5  -3   6        6.82       16.39     12.22 o 
  -4  -3   6      273.37      290.09     14.51 o 
  -3  -3   6      272.75      304.15     20.61 o 
  -2  -3   6      349.81      378.46     50.85 o 
  -1  -3   6      321.11      284.20     13.24 o 
   0  -3   6      239.23      244.48      7.33 o 
   1  -3   6       95.47      102.06      6.55 o 
   2  -3   6      167.67      179.38     11.23 o 
   3  -3   6       52.96       59.57      5.43 o 
   4  -3   6        5.41        7.82     11.77 o 
   5  -3   6      116.55      124.48      9.76 o 
   6  -3   6       42.18       51.05     10.58 o 
   7  -3   6        0.06       -5.01     15.26 o 
  -8  -2   6        2.23       -1.21     14.80 o 
  -7  -2   6        2.77        1.66     14.43 o 
  -6  -2   6      141.88      134.18     10.56 o 
  -5  -2   6       16.90       19.57      8.02 o 
  -4  -2   6        3.67       -1.41     10.67 o 
  -3  -2   6      140.88      134.77     13.09 o 
  -2  -2   6      252.86      252.93     36.96 o 
  -1  -2   6      395.72      349.09     12.32 o 
   0  -2   6      317.89      271.90     15.47 o 
   1  -2   6      182.79      199.20      7.26 o 
   2  -2   6     5030.14     5438.19     38.04 o 
   3  -2   6        0.05       -6.23      7.36 o 
   4  -2   6       58.33       67.33      8.42 o 
   5  -2   6       16.17       41.64      8.64 o 
   6  -2   6        2.93      -14.36     14.36 o 
   7  -2   6        4.91      -13.78     15.18 o 
  -8  -1   6       12.35        2.39     15.51 o 
  -7  -1   6        3.54       -9.72     13.45 o 
  -6  -1   6      233.64      216.38     17.41 o 
  -5  -1   6       28.27       15.60     12.35 o 
  -4  -1   6       12.06       15.51      7.49 o 
  -3  -1   6       19.38       13.48      6.09 o 
  -2  -1   6      646.26      657.76     51.52 o 
  -1  -1   6      447.08      395.30     10.40 o 
   0  -1   6      777.08      797.93     28.54 o 
   1  -1   6      172.97      209.07      7.29 o 
   2  -1   6      989.36     1012.02     13.14 o 
   3  -1   6        1.40        4.98      7.30 o 
   4  -1   6       23.18       30.42      8.00 o 
   5  -1   6        0.03       -8.70     11.82 o 
   6  -1   6       17.15       14.29     13.98 o 
   7  -1   6        0.06        3.87     15.55 o 
  -8   0   6        1.79        5.04     14.62 o 
  -7   0   6       32.07       49.15     10.38 o 
  -6   0   6       72.45       78.80      9.70 o 
  -5   0   6      359.63      424.65     16.97 o 
  -4   0   6       15.69       14.84      7.09 o 
  -3   0   6      250.50      278.02      8.63 o 
  -2   0   6        1.69        8.16      6.30 o 
  -1   0   6      136.34      115.55      6.47 o 
   0   0   6      200.30      193.44      7.00 o 
   1   0   6        3.44        8.63     13.90 o 
   2   0   6     1944.87     2089.29     17.74 o 
   3   0   6       82.21       74.87      8.33 o 
   4   0   6       16.26       16.72     11.18 o 
   5   0   6      138.95      127.84     10.27 o 
   6   0   6       40.56       51.94     10.45 o 
   7   0   6        6.11        3.09     16.06 o 
  -8   1   6        3.43        1.19     15.46 o 
  -7   1   6       35.95       49.06     10.05 o 
  -6   1   6       77.37       92.45      9.83 o 
  -5   1   6      537.89      671.98     20.24 o 
  -4   1   6      394.00      396.53     15.66 o 
  -3   1   6       59.95       56.62      5.08 o 
  -2   1   6       29.36       28.14      4.20 o 
  -1   1   6        0.40       -2.82      7.81 o 
   0   1   6       97.05      100.40      6.43 o 
   1   1   6       26.30       30.04      4.43 o 
   2   1   6       62.84       66.62      5.21 o 
   3   1   6        0.11       -5.32     10.80 o 
   4   1   6        2.23      -11.31     11.31 o 
   5   1   6      111.52      108.82     10.23 o 
   6   1   6       43.96       44.42     10.91 o 
   7   1   6       52.30       24.37     12.13 o 
  -8   2   6       49.35      103.83     12.11 o 
  -7   2   6        6.98       13.76     10.18 o 
  -6   2   6        1.10       -3.18     12.11 o 
  -5   2   6      403.77      478.04     18.34 o 
  -4   2   6      274.74      284.06     14.89 o 
  -3   2   6        5.78       -0.94      7.00 o 
  -2   2   6       91.94       72.19      7.68 o 
  -1   2   6      266.18      269.57      8.26 o 
   0   2   6        3.92        8.64      5.72 o 
   1   2   6      146.53      151.66      7.98 o 
   2   2   6        1.64        1.59      7.06 o 
   3   2   6      363.85      388.02     16.15 o 
   4   2   6       21.06       31.55      8.50 o 
   5   2   6       10.34        9.98     12.81 o 
   6   2   6        2.42        5.26     14.12 o 
  -8   3   6       56.44       82.16     12.70 o 
  -7   3   6        9.60      -14.76     14.76 o 
  -6   3   6        0.92       -3.47     12.59 o 
  -5   3   6       17.48        9.30     11.95 o 
  -4   3   6      387.55      404.94     17.12 o 
  -3   3   6       44.25       43.00      5.37 o 
  -2   3   6      144.36      130.72      6.48 o 
  -1   3   6      133.30      142.54      7.69 o 
   0   3   6      177.27      170.85      7.86 o 
   1   3   6      107.30      109.72      8.16 o 
   2   3   6      383.46      399.31     15.62 o 
   3   3   6        0.76       -1.61     10.80 o 
   4   3   6      150.89      147.94     10.47 o 
   5   3   6       41.58       34.40     10.16 o 
   6   3   6       11.87       14.89     11.20 o 
  -7   4   6       19.84       19.20     10.36 o 
  -6   4   6        5.32       -6.03     13.70 o 
  -5   4   6        0.41      -12.04     12.04 o 
  -4   4   6       77.57       77.25      9.04 o 
  -3   4   6       63.27       64.08      8.09 o 
  -2   4   6       43.67       33.37      9.22 o 
  -1   4   6       74.21       86.09      7.56 o 
   0   4   6      460.23      499.37     11.14 o 
   1   4   6        8.55        0.57      7.44 o 
   2   4   6       86.12       85.89      9.06 o 
   3   4   6       39.06       44.27      8.64 o 
   4   4   6        0.00        0.95     12.41 o 
   5   4   6       12.41       14.49     14.34 o 
   6   4   6       14.75        1.75     15.46 o 
  -7   5   6       15.09       19.37     10.54 o 
  -6   5   6       21.14       18.98     13.96 o 
  -5   5   6        3.28        3.05     12.61 o 
  -4   5   6       64.06       56.66      8.70 o 
  -3   5   6        9.75      -12.46     12.46 o 
  -2   5   6       41.25       51.82      8.02 o 
  -1   5   6       23.73       15.51      7.58 o 
   0   5   6      123.32      143.67      9.45 o 
   1   5   6      131.43      151.39     12.81 o 
   2   5   6      342.07      367.26     17.01 o 
   3   5   6      159.61      151.63     10.78 o 
   4   5   6        0.01       -9.68     13.17 o 
   5   5   6       10.01        0.20     15.07 o 
  -7   6   6       61.78       58.96     11.11 o 
  -6   6   6        0.34       15.53     13.72 o 
  -5   6   6      128.47      102.06     10.40 o 
  -4   6   6       23.42       24.68      9.08 o 
  -3   6   6       14.29        8.04     11.66 o 
  -2   6   6       55.26       63.78      8.73 o 
  -1   6   6       18.95       11.29      8.24 o 
   0   6   6       41.26       39.05      5.91 o 
   1   6   6      138.01      158.85     13.87 o 
   2   6   6       26.96       26.35      9.15 o 
   3   6   6        4.20      -10.34     13.19 o 
   4   6   6        0.57      -14.12     14.12 o 
   5   6   6        0.94      -16.15     16.15 o 
  -7   7   6       15.32      -16.17     16.17 o 
  -6   7   6        8.03       -2.78     14.54 o 
  -5   7   6        7.36       13.45      9.68 o 
  -4   7   6      121.36       83.41     10.05 o 
  -3   7   6       48.14       33.45      9.10 o 
  -2   7   6       30.45       33.31      8.79 o 
  -1   7   6       58.70       56.75      8.81 o 
   0   7   6      155.76      179.42     10.48 o 
   1   7   6       30.53       30.44      8.97 o 
   2   7   6       63.62       62.21      9.63 o 
   3   7   6       61.28       73.08     10.47 o 
   4   7   6        7.93        9.74     15.26 o 
  -6   8   6        0.63       17.74     16.26 o 
  -5   8   6        0.94       10.98     13.92 o 
  -4   8   6       49.36       44.53     10.58 o 
  -3   8   6        9.94       -1.88     13.10 o 
  -2   8   6        0.75        5.70     12.22 o 
  -1   8   6       20.84        8.11     13.43 o 
   0   8   6        7.37        2.31     16.13 o 
   1   8   6      246.81      235.60     17.41 o 
   2   8   6        2.51       20.28      9.23 o 
   3   8   6        0.05       12.68     13.87 o 
   4   8   6        0.10        6.61     15.57 o 
  -5   9   6        0.37       15.38     10.25 o 
  -4   9   6        8.71        6.43     13.96 o 
  -3   9   6       11.17      -14.78     14.78 o 
  -2   9   6        7.76        9.50     13.32 o 
  -1   9   6        1.01       -6.74     13.10 o 
   0   9   6        4.17       -3.63      9.85 o 
   1   9   6       85.46       86.90     10.93 o 
   2   9   6        0.50      -11.91     15.31 o 
   3   9   6       28.19       40.87     11.64 o 
  -4  10   6        0.12        6.94     14.54 o 
  -3  10   6        0.00      -14.84     14.84 o 
  -2  10   6        0.00       -3.00     13.45 o 
  -1  10   6        0.22      -14.71     14.71 o 
   0  10   6       28.20       37.14      7.66 o 
   1  10   6       29.22       17.56     10.56 o 
   2  10   6       31.43       29.71     11.44 o 
  -3  11   6        2.09       18.47     15.13 o 
  -2  11   6       25.37       11.82     16.19 o 
  -1  11   6        0.04       -0.84     15.88 o 
   0  11   6        9.06       20.06      9.14 o 
   0 -14   7       10.10       -9.92     11.69 o 
   1 -14   7        0.51        3.25     15.49 o 
  -2 -13   7        5.85       26.07     10.71 o 
  -1 -13   7       39.87       30.97     11.58 o 
   0 -13   7       34.86       45.00      7.83 o 
   1 -13   7        2.01      -13.94     15.15 o 
   2 -13   7       21.19       13.83     15.95 o 
   3 -13   7        2.21       -8.86     15.88 o 
  -3 -12   7        2.61       -4.42     14.89 o 
  -2 -12   7       18.04       18.42     10.18 o 
  -1 -12   7        2.22        6.10     14.25 o 
   0 -12   7        1.07       -6.11     17.56 o 
   1 -12   7        0.03       -7.05     13.92 o 
   2 -12   7       12.81      -14.89     15.02 o 
   3 -12   7       15.53       17.03     14.89 o 
   4 -12   7        0.04       15.57     11.09 o 
  -4 -11   7       50.36       61.35     11.73 o 
  -3 -11   7        0.21      -14.91     14.91 o 
  -2 -11   7        5.51       19.44      9.85 o 
  -1 -11   7       45.12       36.49     10.14 o 
   0 -11   7        4.11       -0.38     11.39 o 
   1 -11   7       16.37        6.56     13.63 o 
   2 -11   7        0.79      -13.63     13.63 o 
   3 -11   7        0.25       12.15     13.76 o 
   4 -11   7       75.92       83.17     12.08 o 
   5 -11   7       27.50       23.02     17.05 o 
  -5 -10   7        3.05        8.20     15.09 o 
  -4 -10   7        1.63       -0.57     14.76 o 
  -3 -10   7       14.17       32.58      9.17 o 
  -2 -10   7        2.73      -12.90     12.90 o 
  -1 -10   7       35.68       46.21      8.86 o 
   0 -10   7       79.55       72.88      7.26 o 
   1 -10   7      171.57      150.99     10.74 o 
   2 -10   7      274.91      281.30     16.88 o 
   3 -10   7       39.40       42.50     10.49 o 
   4 -10   7        2.52       -5.90     14.29 o 
   5 -10   7       66.94       75.66     11.60 o 
  -5  -9   7       29.45       13.23     14.80 o 
  -4  -9   7        5.11       21.23      9.19 o 
  -3  -9   7        8.74       17.19     12.97 o 
  -2  -9   7      144.81      134.31     10.52 o 
  -1  -9   7       16.56       13.45      8.20 o 
   0  -9   7       19.47        2.47      8.12 o 
   1  -9   7        0.30        9.68     11.47 o 
   2  -9   7       13.88        3.84     11.93 o 
   3  -9   7        3.17       14.67     12.33 o 
   4  -9   7       21.64       44.42      9.72 o 
   5  -9   7       11.49        9.32     15.38 o 
   6  -9   7        0.22        6.89     15.29 o 
  -6  -8   7        2.54       15.18     14.62 o 
  -5  -8   7        4.55      -13.70     13.70 o 
  -4  -8   7       23.55       33.78      9.61 o 
  -3  -8   7        1.60       -4.88     11.71 o 
  -2  -8   7      763.93      789.28     21.91 o 
  -1  -8   7      151.02      152.91     13.52 o 
   0  -8   7      205.75      187.92     10.11 o 
   1  -8   7        0.00       -0.55     11.24 o 
   2  -8   7        0.47       12.24     10.89 o 
   3  -8   7      151.53      147.48     10.45 o 
   4  -8   7       25.52       40.47      9.30 o 
   5  -8   7        6.85        8.97     14.67 o 
   6  -8   7        3.33        7.89     15.68 o 
  -6  -7   7       16.60       16.26     10.71 o 
  -5  -7   7        9.84        1.48      9.76 o 
  -4  -7   7       55.97       54.83      9.59 o 
  -3  -7   7     1479.52     1472.01     27.08 o 
  -2  -7   7      175.44      172.57     13.96 o 
  -1  -7   7      286.20      283.45     14.14 o 
   0  -7   7       13.36        7.71      7.57 o 
   1  -7   7        2.43       -3.45     10.67 o 
   2  -7   7        2.40      -11.69     11.69 o 
   3  -7   7        6.76       -3.47     11.93 o 
   4  -7   7       22.34       17.52     13.08 o 
   5  -7   7       58.05       72.04     10.71 o 
   6  -7   7        0.34      -11.44     15.33 o 
  -7  -6   7      173.46      234.56     20.10 o 
  -6  -6   7        1.33        1.04     13.17 o 
  -5  -6   7        4.24        9.61     12.53 o 
  -4  -6   7       24.60       34.66      8.84 o 
  -3  -6   7       12.09       17.03      7.97 o 
  -2  -6   7        0.65      -11.00     11.00 o 
  -1  -6   7      153.59      125.00      8.42 o 
   0  -6   7      460.63      448.58     11.41 o 
   1  -6   7      162.54      183.23     31.55 o 
   2  -6   7        0.10       16.28      7.62 o 
   3  -6   7       41.34       42.77      8.55 o 
   4  -6   7        0.06       15.15      8.22 o 
   5  -6   7       17.04       16.39      9.72 o 
   6  -6   7       16.82       -1.04     15.15 o 
   7  -6   7       13.51       10.52     16.88 o 
  -7  -5   7       59.23       61.17     11.49 o 
  -6  -5   7       16.69       27.41     10.07 o 
  -5  -5   7      350.40      338.52     17.58 o 
  -4  -5   7      100.07      100.51      9.43 o 
  -3  -5   7      232.70      220.84     14.51 o 
  -2  -5   7        2.43        2.50      6.96 o 
  -1  -5   7      126.68      106.41      5.35 o 
   0  -5   7        0.04       -6.74      6.74 o 
   1  -5   7        5.63        7.22      6.79 o 
   2  -5   7       11.53       14.44      6.12 o 
   3  -5   7       21.40       21.25      8.33 o 
   4  -5   7       38.11       21.45      8.90 o 
   5  -5   7       90.69       75.99     10.40 o 
   6  -5   7       52.84       37.16     11.60 o 
   7  -5   7        6.91       -4.46     15.97 o 
  -7  -4   7        2.04        8.79     10.40 o 
  -6  -4   7        1.14       -7.36     13.32 o 
  -5  -4   7        1.00        2.96     12.15 o 
  -4  -4   7       42.45       53.59      8.55 o 
  -3  -4   7        0.33       -0.51     10.63 o 
  -2  -4   7       26.29       28.41      6.07 o 
  -1  -4   7       31.89       25.77      6.87 o 
   0  -4   7       61.11       58.34      4.61 o 
   1  -4   7      611.04      673.40     11.43 o 
   2  -4   7        1.83       -1.68      7.05 o 
   3  -4   7       67.86       77.69      8.50 o 
   4  -4   7        0.07      -12.55     12.55 o 
   5  -4   7       10.88       16.08      9.39 o 
   6  -4   7       24.66       19.90     15.79 o 
   7  -4   7        0.80      -16.28     16.28 o 
  -7  -3   7       10.82       19.51     10.18 o 
  -6  -3   7      125.97      123.66     10.69 o 
  -5  -3   7       97.18      124.11      9.32 o 
  -4  -3   7        5.10        4.59     11.44 o 
  -3  -3   7       98.60       97.43      6.04 o 
  -2  -3   7      400.74      365.40     33.47 o 
  -1  -3   7       32.35       25.83      4.45 o 
   0  -3   7        4.09       15.61      4.66 o 
   1  -3   7       51.01       61.50      4.76 o 
   2  -3   7       66.96       81.42      6.84 o 
   3  -3   7       26.05       26.35      8.09 o 
   4  -3   7       33.09       33.64      8.64 o 
   5  -3   7      124.99      105.92     10.58 o 
   6  -3   7       61.40       78.82     11.31 o 
   7  -3   7        2.93        7.58     14.84 o 
  -8  -2   7        1.44       -2.76     16.21 o 
  -7  -2   7        0.24        9.85     14.20 o 
  -6  -2   7        1.33        5.21     12.57 o 
  -5  -2   7       18.73       13.76     11.88 o 
  -4  -2   7       22.00       30.44      7.82 o 
  -3  -2   7       24.06       26.92      5.12 o 
  -2  -2   7      310.74      294.60     26.12 o 
  -1  -2   7       49.37       51.02      4.39 o 
   0  -2   7      117.72      106.90      6.83 o 
   1  -2   7      176.42      190.69      8.03 o 
   2  -2   7     1064.54     1158.83     21.56 o 
   3  -2   7       30.00       45.55      7.89 o 
   4  -2   7        4.13       11.95     11.71 o 
   5  -2   7        0.16       12.28     12.64 o 
   6  -2   7        9.01       -7.75     14.96 o 
   7  -2   7        5.51       -3.16     15.93 o 
  -8  -1   7        0.01        7.91     15.07 o 
  -7  -1   7        3.58       16.77     10.01 o 
  -6  -1   7        5.01       -2.85     13.30 o 
  -5  -1   7      131.01      130.47      9.70 o 
  -4  -1   7       69.67       93.09      8.35 o 
  -3  -1   7       83.91       87.31      5.37 o 
  -2  -1   7       76.01       65.57      8.91 o 
  -1  -1   7      352.45      319.96      8.48 o 
   0  -1   7       28.11       30.56      4.53 o 
   1  -1   7      700.35      693.43     11.31 o 
   2  -1   7       19.13       15.80      6.10 o 
   3  -1   7        0.00        6.27     11.24 o 
   4  -1   7        7.68        4.42     12.26 o 
   5  -1   7        4.80       -1.44     12.81 o 
   6  -1   7       40.02       45.73     10.71 o 
   7  -1   7        0.00        7.25     15.49 o 
  -8   0   7       47.48       96.45     12.00 o 
  -7   0   7        2.95       -0.66     14.71 o 
  -6   0   7       27.68       21.16      9.43 o 
  -5   0   7      178.87      207.74     14.89 o 
  -4   0   7       33.59       31.99      8.33 o 
  -3   0   7       23.21       21.44      5.14 o 
  -2   0   7       42.39       55.43      7.02 o 
  -1   0   7      878.01      828.65     45.19 o 
   0   0   7        7.97        7.27      6.01 o 
   1   0   7       21.82        7.88      6.57 o 
   2   0   7       44.18       35.40      5.40 o 
   3   0   7       29.58       35.68      8.31 o 
   4   0   7      142.31      156.11     14.45 o 
   5   0   7        7.54       -1.17     13.19 o 
   6   0   7       31.63       37.84     10.76 o 
  -8   1   7        9.52       19.75     15.97 o 
  -7   1   7        3.21       10.54     13.63 o 
  -6   1   7        1.35       16.74     12.06 o 
  -5   1   7        5.50       -0.91     12.13 o 
  -4   1   7      254.64      270.17     15.02 o 
  -3   1   7      104.72       95.75     18.60 o 
  -2   1   7      260.70      253.98      8.68 o 
  -1   1   7       70.90       67.39      4.72 o 
   0   1   7      196.64      213.65      8.10 o 
   1   1   7       26.59       31.69      5.28 o 
   2   1   7        5.79       -4.33     10.71 o 
   3   1   7       23.53       25.65      8.02 o 
   4   1   7        1.04       18.09     12.13 o 
   5   1   7       27.79       38.53      9.59 o 
   6   1   7       21.12       12.15     16.63 o 
  -8   2   7       30.33       49.15     11.77 o 
  -7   2   7        0.04       17.25     14.29 o 
  -6   2   7        1.39        7.53     13.08 o 
  -5   2   7      367.29      444.68     18.56 o 
  -4   2   7      963.67      998.85     22.62 o 
  -3   2   7       12.16        4.99     11.00 o 
  -2   2   7       20.85       25.11      4.91 o 
  -1   2   7       19.36       13.76      5.48 o 
   0   2   7      586.59      576.10     14.55 o 
   1   2   7      184.42      219.10      9.06 o 
   2   2   7       78.14       89.91      8.35 o 
   3   2   7        0.01       -8.46     11.29 o 
   4   2   7        0.00       -4.20     12.61 o 
   5   2   7       46.85       18.09     15.07 o 
   6   2   7       24.26       29.58     10.91 o 
  -7   3   7       30.54       23.66     10.82 o 
  -6   3   7        5.18       -5.68     13.61 o 
  -5   3   7        5.80       12.88      8.48 o 
  -4   3   7     1324.66     1451.66     26.73 o 
  -3   3   7        0.00      -10.74     10.74 o 
  -2   3   7        1.22        2.43      9.98 o 
  -1   3   7      273.84      256.22     22.05 o 
   0   3   7       53.44       52.38      5.36 o 
   1   3   7       18.07       16.77      7.60 o 
   2   3   7      119.87      119.25      9.39 o 
   3   3   7       43.96       41.09      8.81 o 
   4   3   7       61.86       53.46      9.76 o 
   5   3   7        8.63       16.77     13.19 o 
   6   3   7        8.64       -6.91     16.59 o 
  -7   4   7       30.83       36.36     10.78 o 
  -6   4   7        4.72       16.88      9.74 o 
  -5   4   7       33.63       32.38      9.04 o 
  -4   4   7      146.57      154.83     14.73 o 
  -3   4   7       48.80       37.97      8.59 o 
  -2   4   7        5.94       -3.00     11.31 o 
  -1   4   7        3.57       11.84      7.47 o 
   0   4   7       96.61      106.88      6.34 o 
   1   4   7       15.30       29.98      7.95 o 
   2   4   7       12.04      -12.61     12.61 o 
   3   4   7       85.43       96.51     10.14 o 
   4   4   7       28.04        8.48     13.94 o 
   5   4   7       27.13       22.20     14.87 o 
  -7   5   7        8.17      -13.23     15.02 o 
  -6   5   7        3.86       18.84     13.70 o 
  -5   5   7       50.76       41.84      9.79 o 
  -4   5   7        1.32        8.53     12.22 o 
  -3   5   7       64.22       70.98      8.62 o 
  -2   5   7       17.96       16.70     11.77 o 
  -1   5   7       13.14       13.10     11.33 o 
   0   5   7       56.85       74.83      6.14 o 
   1   5   7       11.04       14.12     11.69 o 
   2   5   7      303.46      316.51     16.68 o 
   3   5   7       86.07       70.40     10.23 o 
   4   5   7       20.50       13.36     10.03 o 
   5   5   7        1.98      -10.78     15.24 o 
  -7   6   7        1.11       -3.95     15.18 o 
  -6   6   7        0.21      -10.05     14.93 o 
  -5   6   7        0.00       -7.75     14.25 o 
  -4   6   7       92.27       61.96      9.85 o 
  -3   6   7       44.85       38.22      9.12 o 
  -2   6   7        0.04        9.28     10.74 o 
  -1   6   7        8.46       18.22      7.89 o 
   0   6   7        4.19        0.49      8.45 o 
   1   6   7      244.97      241.45     16.61 o 
   2   6   7       18.02       41.09      9.32 o 
   3   6   7       29.42       17.05     14.29 o 
   4   6   7        0.04       10.29     14.25 o 
  -6   7   7       10.59      -12.33     16.10 o 
  -5   7   7        7.27       19.59     13.76 o 
  -4   7   7        1.00       -0.33     13.81 o 
  -3   7   7       76.68       52.44      9.74 o 
  -2   7   7       11.69        5.37     13.10 o 
  -1   7   7       25.82       30.18      9.39 o 
   0   7   7       94.28       88.45      7.16 o 
   1   7   7      159.29      199.39     15.77 o 
   2   7   7        0.31        7.89     13.21 o 
   3   7   7       99.64       65.03     12.00 o 
   4   7   7       59.92       67.69     11.53 o 
  -6   8   7        9.65       15.84     15.84 o 
  -5   8   7       12.56        6.05     15.46 o 
  -4   8   7        5.28       13.36     14.01 o 
  -3   8   7       47.66       32.01     10.54 o 
  -2   8   7       10.39       28.56      9.34 o 
  -1   8   7       16.82       -5.68     13.32 o 
   0   8   7        5.08       14.66      9.50 o 
   1   8   7      125.26      109.68     12.00 o 
   2   8   7       28.12       30.00     10.80 o 
   3   8   7        5.78        1.81     15.64 o 
  -5   9   7        9.86       15.77     14.93 o 
  -4   9   7       18.04       20.06     15.29 o 
  -3   9   7        8.54        5.24     15.29 o 
  -2   9   7       41.96       35.94     10.87 o 
  -1   9   7        3.52        1.59     14.25 o 
   0   9   7      137.33      145.76      8.57 o 
   1   9   7        1.91        1.30     14.76 o 
   2   9   7        0.69      -15.62     15.62 o 
  -4  10   7       18.09        1.90     16.24 o 
  -3  10   7       23.08       34.62     10.85 o 
  -2  10   7        1.17       -2.32     14.71 o 
  -1  10   7        2.33       17.56     14.07 o 
   0  10   7        0.19      -10.59     10.59 o 
   1  10   7       10.27      -16.57     16.57 o 
  -2 -13   8       39.42       60.46     11.60 o 
  -1 -13   8        5.47       22.18     15.13 o 
   0 -13   8        0.00        6.07     10.45 o 
   1 -13   8       10.52       19.44     15.00 o 
   2 -13   8        0.07        0.64     14.96 o 
   3 -13   8        2.91        7.86     15.86 o 
  -3 -12   8       71.61      109.72     11.69 o 
  -2 -12   8        7.97       -7.25     14.91 o 
  -1 -12   8       30.98       31.15     10.56 o 
   0 -12   8       67.96       47.40      7.36 o 
   1 -12   8       14.69       -1.33     14.73 o 
   2 -12   8        7.32       13.98     14.40 o 
   3 -12   8       54.40       61.10     11.40 o 
   4 -12   8        6.80      -17.25     17.25 o 
  -4 -11   8       20.23       21.69     11.42 o 
  -3 -11   8        0.05       15.22     14.01 o 
  -2 -11   8        7.65       15.46     13.76 o 
  -1 -11   8        6.63       22.86      9.17 o 
   0 -11   8        0.38        5.15      7.64 o 
   1 -11   8        0.50       12.57     13.83 o 
   2 -11   8        6.89      -14.69     14.69 o 
   3 -11   8        3.03       -0.20     14.51 o 
   4 -11   8       71.68       61.28     12.11 o 
   5 -11   8       14.39       42.97     11.66 o 
  -5 -10   8        0.22       -9.19     15.13 o 
  -4 -10   8        5.99       12.24     14.23 o 
  -3 -10   8       23.58        4.11     14.38 o 
  -2 -10   8        1.65       -2.01     13.10 o 
  -1 -10   8       41.53       43.54      9.72 o 
   0 -10   8       49.97       48.00      6.59 o 
   1 -10   8        0.15      -12.13     12.59 o 
   2 -10   8        7.53       11.07     13.19 o 
   3 -10   8        0.50       -9.30     13.94 o 
   4 -10   8        0.02       25.21     10.05 o 
   5 -10   8       14.21        3.25     15.15 o 
  -5  -9   8        0.53       -9.85     14.67 o 
  -4  -9   8      176.62      182.34     17.25 o 
  -3  -9   8       80.50       77.89     10.12 o 
  -2  -9   8       29.85        9.48     13.30 o 
  -1  -9   8       44.63       45.09      8.77 o 
   0  -9   8        1.01       -0.34      8.13 o 
   1  -9   8       34.71        8.15     12.57 o 
   2  -9   8       56.27       47.43      9.12 o 
   3  -9   8       26.92       39.87      9.48 o 
   4  -9   8      145.35      187.06     16.39 o 
   5  -9   8       64.62       83.19     11.53 o 
   6  -9   8        1.96        4.48     16.02 o 
  -6  -8   8        2.55        9.85     14.78 o 
  -5  -8   8       68.92       88.14     11.18 o 
  -4  -8   8       21.00       -3.53     14.09 o 
  -3  -8   8        0.20       -1.37     12.00 o 
  -2  -8   8      567.87      567.57     19.35 o 
  -1  -8   8      467.05      471.17     17.58 o 
   0  -8   8        0.00       -9.21      9.64 o 
   1  -8   8       44.74       36.10      8.59 o 
   2  -8   8       32.08       37.31      8.66 o 
   3  -8   8       11.19        5.88      8.81 o 
   4  -8   8        0.05      -12.57     13.12 o 
   5  -8   8        8.73        1.48     15.24 o 
   6  -8   8        2.26        0.55     15.26 o 
  -6  -7   8      100.29      146.22     12.48 o 
  -5  -7   8        0.88       14.87     12.66 o 
  -4  -7   8        0.74      -12.83     12.83 o 
  -3  -7   8      165.65      162.48     14.98 o 
  -2  -7   8        0.05       10.60     11.44 o 
  -1  -7   8        0.00       -4.42     11.47 o 
   0  -7   8       10.41        8.35      7.93 o 
   1  -7   8      179.40      146.90      9.57 o 
   2  -7   8        6.24       -2.41     11.07 o 
   3  -7   8       17.82       27.37      8.70 o 
   4  -7   8       31.71       35.06      9.50 o 
   5  -7   8       18.05       13.23     10.49 o 
   6  -7   8        5.70        2.05     15.60 o 
  -7  -6   8        0.34      -15.93     15.93 o 
  -6  -6   8        0.26        0.57     13.83 o 
  -5  -6   8       86.29       73.34     10.52 o 
  -4  -6   8       46.60       45.24      9.08 o 
  -3  -6   8      110.58      106.41      9.37 o 
  -2  -6   8      878.62      810.75     20.48 o 
  -1  -6   8      377.44      312.94     15.42 o 
   0  -6   8       53.61       42.35      9.08 o 
   1  -6   8      100.34      112.46      8.90 o 
   2  -6   8       55.96       65.12      8.28 o 
   3  -6   8       16.09        6.43     11.84 o 
   4  -6   8        2.20      -12.68     12.68 o 
   5  -6   8       63.04       67.69     10.74 o 
   6  -6   8       14.70       11.86     11.09 o 
  -7  -5   8        3.97       -7.78     15.82 o 
  -6  -5   8       10.28       -3.31     14.25 o 
  -5  -5   8        3.41       15.24     12.53 o 
  -4  -5   8       10.37        6.45     11.60 o 
  -3  -5   8      106.13      115.75      8.99 o 
  -2  -5   8        0.03       10.80     10.74 o 
  -1  -5   8       56.40       54.84     12.79 o 
   0  -5   8       16.60       22.60      6.34 o 
   1  -5   8       34.95       42.19      7.62 o 
   2  -5   8       95.58       94.95      8.86 o 
   3  -5   8       45.61       31.52      8.66 o 
   4  -5   8       12.53       18.49      8.33 o 
   5  -5   8      218.45      269.64     17.74 o 
   6  -5   8        1.71       18.18     14.16 o 
  -7  -4   8        1.68       -8.84     15.04 o 
  -6  -4   8        1.44      -13.36     14.18 o 
  -5  -4   8        2.77        8.57      8.70 o 
  -4  -4   8       86.75       91.19      8.66 o 
  -3  -4   8      153.06      188.68     12.70 o 
  -2  -4   8        3.70        0.92      7.31 o 
  -1  -4   8      201.43      189.76      8.61 o 
   0  -4   8       20.18       10.03      6.03 o 
   1  -4   8       29.00       38.16      9.36 o 
   2  -4   8        0.79      -10.89     10.89 o 
   3  -4   8       15.57       26.13      8.44 o 
   4  -4   8       62.33       50.10      9.39 o 
   5  -4   8       94.82       96.36     10.80 o 
   6  -4   8       96.86       94.22     12.08 o 
  -7  -3   8        0.27        5.50     14.07 o 
  -6  -3   8        2.50       -7.02     13.43 o 
  -5  -3   8      232.30      199.92     14.71 o 
  -4  -3   8        0.09      -11.80     11.80 o 
  -3  -3   8       86.01       80.96      8.57 o 
  -2  -3   8      105.25       91.16      5.52 o 
  -1  -3   8        2.96       -1.76      9.96 o 
   0  -3   8        0.27       -3.40      6.61 o 
   1  -3   8       36.16       29.91      5.11 o 
   2  -3   8      313.38      373.38     14.89 o 
   3  -3   8      556.43      586.35     18.91 o 
   4  -3   8        1.33      -12.50     12.50 o 
   5  -3   8       38.44       33.07     10.07 o 
   6  -3   8       85.85       93.49     12.22 o 
  -7  -2   8        0.01       -2.52     13.67 o 
  -6  -2   8        0.65        4.97     12.59 o 
  -5  -2   8       14.16       12.22      8.39 o 
  -4  -2   8        0.99        9.34     10.93 o 
  -3  -2   8        2.66       14.62     10.23 o 
  -2  -2   8       31.82       29.06     12.67 o 
  -1  -2   8     1839.26     1658.30     16.56 o 
   0  -2   8      329.51      342.37     21.34 o 
   1  -2   8        7.69        0.63     10.70 o 
   2  -2   8       38.74       60.77      7.73 o 
   3  -2   8       68.26       88.65      8.73 o 
   4  -2   8        7.10        9.83     11.71 o 
   5  -2   8       16.61       34.81      9.63 o 
   6  -2   8      186.95      172.31     13.30 o 
  -7  -1   8       13.88       13.92     10.56 o 
  -6  -1   8        0.02       -8.50     13.25 o 
  -5  -1   8       30.69       16.26      8.81 o 
  -4  -1   8        1.08        5.26     11.44 o 
  -3  -1   8       54.28       54.76      8.04 o 
  -2  -1   8        7.88        7.36      6.94 o 
  -1  -1   8       54.72       51.78      4.93 o 
   0  -1   8        0.00        5.64      6.46 o 
   1  -1   8       42.63       28.48     11.39 o 
   2  -1   8      605.88      681.81     18.36 o 
   3  -1   8     1374.79     1515.86     26.44 o 
   4  -1   8        3.91        1.15     12.17 o 
   5  -1   8       10.33        2.36     14.34 o 
   6  -1   8       18.19       14.49     15.73 o 
  -7   0   8       23.18       15.64     15.29 o 
  -6   0   8       24.69       42.28      9.37 o 
  -5   0   8        7.04       -8.68     12.22 o 
  -4   0   8      106.50      107.29      8.97 o 
  -3   0   8        5.18        7.84     10.18 o 
  -2   0   8        0.73       -4.90      7.25 o 
  -1   0   8       27.05       30.96      4.91 o 
   0   0   8       36.97       26.16      9.40 o 
   1   0   8        4.23       -3.05      7.26 o 
   2   0   8       22.19        3.56     11.13 o 
   3   0   8      105.25      112.60      9.15 o 
   4   0   8       53.93       52.97      9.30 o 
   5   0   8        0.90       -6.34     14.03 o 
   6   0   8        0.13       15.88     10.23 o 
  -7   1   8        9.10       14.60     14.36 o 
  -6   1   8        5.88        1.44     13.52 o 
  -5   1   8       47.14       69.39      9.15 o 
  -4   1   8     2010.30     2223.14     31.90 o 
  -3   1   8      115.38      110.19      8.86 o 
  -2   1   8      551.37      593.34     36.02 o 
  -1   1   8      203.83      205.57     25.06 o 
   0   1   8       20.23       29.72     10.60 o 
   1   1   8       71.94       72.72      8.04 o 
   2   1   8       31.10       33.42      8.13 o 
   3   1   8      267.06      283.84     16.32 o 
   4   1   8       69.44       70.84      9.74 o 
   5   1   8        0.78        4.46      9.79 o 
   6   1   8       15.59        5.08     15.73 o 
  -7   2   8        2.31      -10.07     14.87 o 
  -6   2   8        5.84        4.75      9.48 o 
  -5   2   8       11.68       25.69      8.59 o 
  -4   2   8       78.28       97.49      9.26 o 
  -3   2   8       29.77       26.62      8.26 o 
  -2   2   8      132.24      144.78     12.08 o 
  -1   2   8       19.78       21.56      7.69 o 
   0   2   8      209.58      243.83      9.66 o 
   1   2   8       51.12       48.22      8.39 o 
   2   2   8      101.02       94.97      9.17 o 
   3   2   8       35.09       28.67      8.99 o 
   4   2   8        0.00       -0.91     12.55 o 
   5   2   8        0.01       18.98     14.18 o 
   6   2   8       13.54        7.91     15.84 o 
  -7   3   8       71.14       92.54     11.60 o 
  -6   3   8       17.30       15.97      9.76 o 
  -5   3   8       71.97       79.42      9.61 o 
  -4   3   8      506.29      511.31     19.22 o 
  -3   3   8        7.91        0.38     11.44 o 
  -2   3   8       43.92       52.24      8.37 o 
  -1   3   8       22.81       27.52      7.75 o 
   0   3   8       94.14      112.61      8.86 o 
   1   3   8       13.81       -2.52     11.60 o 
   2   3   8        2.63       15.11     11.35 o 
   3   3   8       43.40       54.08      9.10 o 
   4   3   8      108.17      102.50     10.76 o 
   5   3   8       19.57       26.29     10.34 o 
  -7   4   8       37.66       55.16     11.07 o 
  -6   4   8        4.92       22.78      9.98 o 
  -5   4   8       16.64       44.00      9.23 o 
  -4   4   8       86.88      101.90      9.70 o 
  -3   4   8        5.43       14.12     11.53 o 
  -2   4   8        9.61       27.88      8.09 o 
  -1   4   8        0.57        9.01     10.96 o 
   0   4   8       49.10       55.04      6.18 o 
   1   4   8       30.47       20.04      9.08 o 
   2   4   8      109.63      113.17      9.45 o 
   3   4   8       26.36       27.11      9.48 o 
   4   4   8       17.82       11.11     10.25 o 
   5   4   8       13.51       -7.75     16.08 o 
  -7   5   8        0.02       13.85     10.60 o 
  -6   5   8        3.32       -1.86     14.51 o 
  -5   5   8        9.03       -1.99     13.70 o 
  -4   5   8       59.35       55.69      9.74 o 
  -3   5   8        2.58       -2.03     11.77 o 
  -2   5   8        0.01       -1.59     11.55 o 
  -1   5   8       28.80       28.47      8.42 o 
   0   5   8        0.00       -8.28      8.28 o 
   1   5   8       38.46       41.93      9.04 o 
   2   5   8        3.25      -13.67     13.67 o 
   3   5   8       27.35       44.31     10.16 o 
   4   5   8        1.55        3.69     14.98 o 
  -6   6   8        0.00        2.30     14.65 o 
  -5   6   8        0.34       11.07     13.54 o 
  -4   6   8        5.58        7.07     13.08 o 
  -3   6   8        0.41      -10.01     13.34 o 
  -2   6   8        7.25      -11.09     13.32 o 
  -1   6   8        0.07        9.06     12.48 o 
   0   6   8        6.09       -5.30      9.13 o 
   1   6   8      173.15      176.53     16.50 o 
   2   6   8       90.52       94.06     11.05 o 
   3   6   8      218.70      238.03     18.69 o 
   4   6   8       39.15       21.05     16.37 o 
  -6   7   8       42.64       27.50     11.20 o 
  -5   7   8        6.48        7.84     14.84 o 
  -4   7   8       27.20       26.20     10.03 o 
  -3   7   8       64.43       67.44     10.34 o 
  -2   7   8       21.57       14.07     13.23 o 
  -1   7   8       70.65       49.44     10.27 o 
   0   7   8        7.54        7.13      7.69 o 
   1   7   8       27.09       14.91     10.34 o 
   2   7   8       95.67      105.66     11.44 o 
   3   7   8        2.88       -6.16     15.84 o 
  -5   8   8        3.35       30.04     10.47 o 
  -4   8   8        0.23        8.46     14.87 o 
  -3   8   8       43.93       67.73     10.32 o 
  -2   8   8        2.19       15.44     14.16 o 
  -1   8   8       15.78        7.22     13.54 o 
   0   8   8       25.17       25.30      7.21 o 
   1   8   8        3.28       19.31     15.22 o 
   2   8   8      131.31      140.78     12.75 o 
  -4   9   8       24.99       23.50     10.76 o 
  -3   9   8       33.26       22.51     15.33 o 
  -2   9   8        0.54       -9.70     14.93 o 
  -1   9   8        2.14       16.94     14.80 o 
   0   9   8       14.38       25.96     10.52 o 
   1   9   8       39.02       59.16     11.33 o 
  -2  10   8        0.07        5.21     15.38 o 
  -1  10   8        3.01        0.57     15.53 o 
  -1 -13   9        1.73       -4.46     14.76 o 
   0 -13   9       19.40       34.25      7.81 o 
   1 -13   9        0.29       -8.42     15.68 o 
   2 -13   9        1.05      -15.88     15.88 o 
  -3 -12   9        4.54       -9.87     14.38 o 
  -2 -12   9        0.10       -7.25     14.87 o 
  -1 -12   9       11.96      -16.15     16.15 o 
   0 -12   9      123.60      110.02      8.44 o 
   1 -12   9        5.60       12.24     10.40 o 
   2 -12   9        3.92       21.14     15.09 o 
   3 -12   9        6.55       19.04     14.43 o 
  -4 -11   9       49.68       55.49     12.24 o 
  -3 -11   9       14.47       12.11     15.15 o 
  -2 -11   9       36.13       40.23     10.49 o 
  -1 -11   9        0.51       -0.38     13.30 o 
   0 -11   9        2.01       11.57      7.69 o 
   1 -11   9        0.24       -2.87     13.98 o 
   2 -11   9       15.43       11.13     14.27 o 
   3 -11   9        0.11        4.93     10.03 o 
   4 -11   9      105.41      131.73     12.79 o 
  -5 -10   9        8.49       25.03     11.00 o 
  -4 -10   9        0.64        5.48     13.94 o 
  -3 -10   9       15.39       -2.34     14.69 o 
  -2 -10   9       11.84       14.14     13.41 o 
  -1 -10   9        9.91       22.73      9.39 o 
   0 -10   9       14.70       26.82      6.42 o 
   1 -10   9       17.37       21.10      9.41 o 
   2 -10   9       10.90        6.01     12.79 o 
   3 -10   9        3.72       -8.66     14.71 o 
   4 -10   9        0.80       15.07     14.60 o 
   5 -10   9       22.23      -17.05     18.09 o 
  -5  -9   9        1.13       -9.32     15.40 o 
  -4  -9   9        5.17       -1.30     13.39 o 
  -3  -9   9        2.25        4.46     13.21 o 
  -2  -9   9       11.42       -0.95     13.74 o 
  -1  -9   9        1.07       16.32     11.82 o 
   0  -9   9        1.24        0.73      8.49 o 
   1  -9   9        5.60       -5.10     12.41 o 
   2  -9   9      157.27      164.38     14.93 o 
   3  -9   9       29.29       24.90     10.07 o 
   4  -9   9        2.07       10.58     14.96 o 
   5  -9   9        2.27       -1.15     14.87 o 
  -6  -8   9        6.36       17.83     15.38 o 
  -5  -8   9        0.00       16.99      9.74 o 
  -4  -8   9        8.42       25.76      9.43 o 
  -3  -8   9        0.61       -4.75     12.75 o 
  -2  -8   9       89.44       82.27      9.50 o 
  -1  -8   9       23.68        4.90      8.39 o 
   0  -8   9        0.76        4.72      6.59 o 
   1  -8   9       78.46       88.19      9.34 o 
   2  -8   9       15.84       18.07      9.04 o 
   3  -8   9       31.07       24.21      9.32 o 
   4  -8   9        9.36      -11.82     13.76 o 
   5  -8   9        1.04       19.29     15.20 o 
  -6  -7   9       86.39      117.92     12.08 o 
  -5  -7   9        3.98      -11.62     14.25 o 
  -4  -7   9       18.00       32.63      9.54 o 
  -3  -7   9       74.55       61.17      9.81 o 
  -2  -7   9       96.36       97.27      9.30 o 
  -1  -7   9      795.59      747.44     20.72 o 
   0  -7   9        0.03       10.02      7.85 o 
   1  -7   9       68.86       70.23      8.81 o 
   2  -7   9       61.47       61.81      9.43 o 
   3  -7   9       11.98       14.96     12.50 o 
   4  -7   9       43.74       44.91     10.56 o 
   5  -7   9        6.89       21.34     14.29 o 
   6  -7   9        2.26       14.45     15.71 o 
  -6  -6   9        0.04        1.88     14.09 o 
  -5  -6   9        4.09      -14.14     14.14 o 
  -4  -6   9        8.70       -0.64     12.57 o 
  -3  -6   9      210.37      213.06     14.40 o 
  -2  -6   9      624.69      619.31     19.48 o 
  -1  -6   9      612.29      563.33     18.34 o 
   0  -6   9       51.12       49.82      5.91 o 
   1  -6   9       17.18       23.88      8.13 o 
   2  -6   9       46.34       41.86      8.79 o 
   3  -6   9       35.85       37.80      8.59 o 
   4  -6   9       26.27       31.79      9.61 o 
   5  -6   9       17.28       -6.14     14.91 o 
   6  -6   9       25.39       10.10     16.21 o 
  -7  -5   9       18.40       24.39     11.38 o 
  -6  -5   9       25.08       51.45     10.56 o 
  -5  -5   9        4.82        2.01     12.77 o 
  -4  -5   9       13.67       15.09     11.60 o 
  -3  -5   9       10.65       15.04     11.47 o 
  -2  -5   9      147.67      129.67     12.88 o 
  -1  -5   9      409.46      346.65     15.29 o 
   0  -5   9       78.75       83.89      5.94 o 
   1  -5   9       27.14       45.29      7.95 o 
   2  -5   9       68.93       68.15      8.50 o 
   3  -5   9        1.29       14.80     11.35 o 
   4  -5   9        5.46       10.49     12.95 o 
   5  -5   9        1.45       -0.44     14.76 o 
   6  -5   9        6.62       -4.90     16.37 o 
  -7  -4   9        6.56       13.32     15.22 o 
  -6  -4   9       11.73       17.74     14.01 o 
  -5  -4   9       37.46       31.19      9.57 o 
  -4  -4   9      112.51       99.21      9.59 o 
  -3  -4   9       46.33       44.20      8.64 o 
  -2  -4   9       37.89       53.17      8.15 o 
  -1  -4   9      108.01       92.03      8.46 o 
   0  -4   9        1.98        2.14      7.89 o 
   1  -4   9       96.40       85.53      8.46 o 
   2  -4   9        6.24       14.49      8.17 o 
   3  -4   9        0.09      -11.66     11.66 o 
   4  -4   9        0.18       -6.01     13.43 o 
   5  -4   9       85.24       89.42     11.09 o 
   6  -4   9       37.63       40.98     11.62 o 
  -7  -3   9        4.96      -15.99     15.99 o 
  -6  -3   9        4.08      -14.20     14.20 o 
  -5  -3   9      131.53       96.91     10.18 o 
  -4  -3   9       34.01       20.94      8.50 o 
  -3  -3   9       24.53       15.38     11.82 o 
  -2  -3   9       46.84       56.29      7.82 o 
  -1  -3   9       43.62       36.82     18.75 o 
   0  -3   9       28.11       30.29      5.36 o 
   1  -3   9        0.25       -1.66     10.58 o 
   2  -3   9        6.83        8.22     11.73 o 
   3  -3   9      282.61      309.89     16.28 o 
   4  -3   9       17.36       10.93     13.28 o 
   5  -3   9       11.06       25.98      9.79 o 
   6  -3   9        5.14      -15.53     15.53 o 
  -7  -2   9       73.83       84.34     11.91 o 
  -6  -2   9       18.27       18.22      9.94 o 
  -5  -2   9      121.00      126.84     10.07 o 
  -4  -2   9        1.39       -4.82     11.69 o 
  -3  -2   9        0.00       -2.94     10.82 o 
  -2  -2   9       12.14       14.43     11.05 o 
  -1  -2   9      370.45      369.56     12.90 o 
   0  -2   9       62.49       72.41     11.08 o 
   1  -2   9      136.66      132.19     12.97 o 
   2  -2   9       23.00       19.95      8.20 o 
   3  -2   9       44.29       29.23      9.01 o 
   4  -2   9       46.16       60.57      9.45 o 
   5  -2   9       34.57       16.52     14.93 o 
   6  -2   9       74.39       72.41     12.13 o 
  -7  -1   9       19.46       10.25     16.41 o 
  -6  -1   9       45.86       49.04     10.32 o 
  -5  -1   9       54.08       60.77      9.08 o 
  -4  -1   9        3.55        1.19     11.95 o 
  -3  -1   9       99.33      104.78      8.57 o 
  -2  -1   9       70.05       57.10      8.28 o 
  -1  -1   9      258.50      234.48      9.48 o 
   0  -1   9      184.42      160.19      9.16 o 
   1  -1   9       56.71       77.91      8.44 o 
   2  -1   9       24.27       27.08      8.17 o 
   3  -1   9      389.13      429.69     17.98 o 
   4  -1   9       18.18       35.26      9.12 o 
   5  -1   9        0.06        8.86     13.54 o 
   6  -1   9       12.33        1.17     16.48 o 
  -7   0   9        0.01       -7.42     15.24 o 
  -6   0   9       24.31        4.77     14.40 o 
  -5   0   9      116.65      125.87     10.43 o 
  -4   0   9       39.73       51.78      8.77 o 
  -3   0   9      119.70      140.28     12.95 o 
  -2   0   9        6.12        8.31     10.40 o 
  -1   0   9       80.45       75.53      8.15 o 
   0   0   9      123.90      113.05      6.22 o 
   1   0   9       30.50       25.63      8.06 o 
   2   0   9       14.46       23.66      8.02 o 
   3   0   9       66.38       82.22      9.54 o 
   4   0   9       15.76       31.72      9.54 o 
   5   0   9       19.43       12.15     15.22 o 
   6   0   9        1.70       22.40     15.38 o 
  -7   1   9       49.69       93.77     11.84 o 
  -6   1   9        0.44        9.48     13.74 o 
  -5   1   9       93.27       95.45     10.23 o 
  -4   1   9       14.52       24.08      8.81 o 
  -3   1   9       12.55       15.75     11.13 o 
  -2   1   9        0.05       -4.09     11.20 o 
  -1   1   9      120.84      122.14      9.10 o 
   0   1   9      388.81      397.61     15.49 o 
   1   1   9        5.73       11.16     10.87 o 
   2   1   9        1.20        4.82     11.20 o 
   3   1   9       17.74        9.04     13.19 o 
   4   1   9       75.34       73.63     10.65 o 
   5   1   9        9.66       14.07     14.96 o 
  -7   2   9        0.12        7.31     10.58 o 
  -6   2   9        8.51       -9.79     14.31 o 
  -5   2   9       43.08       26.29      9.57 o 
  -4   2   9      160.57      150.17     14.69 o 
  -3   2   9      229.53      193.07     15.31 o 
  -2   2   9       11.86       13.36     11.18 o 
  -1   2   9       10.09       20.41      8.15 o 
   0   2   9       73.12       92.37      6.15 o 
   1   2   9        5.76        2.92     11.95 o 
   2   2   9        1.35        1.28     11.35 o 
   3   2   9        4.82       14.27      9.06 o 
   4   2   9       16.82       13.30     14.14 o 
   5   2   9        0.12      -15.95     15.95 o 
  -7   3   9        2.42      -13.72     15.60 o 
  -6   3   9       55.30       59.51     10.47 o 
  -5   3   9        8.81      -13.10     14.05 o 
  -4   3   9      466.12      462.45     19.04 o 
  -3   3   9      768.59      809.82     22.51 o 
  -2   3   9      109.73      110.41      9.61 o 
  -1   3   9      154.06      136.26     10.03 o 
   0   3   9       35.55       32.31      5.91 o 
   1   3   9      199.68      235.53     14.91 o 
   2   3   9       13.20       -2.28     13.01 o 
   3   3   9       20.94       26.55      9.45 o 
   4   3   9       13.05       14.14     10.01 o 
   5   3   9        0.74        6.65     15.49 o 
  -7   4   9       21.04       44.16     11.62 o 
  -6   4   9        1.45       -2.56     15.29 o 
  -5   4   9       12.64       16.94     13.67 o 
  -4   4   9        1.49       13.85     12.46 o 
  -3   4   9      138.57      117.63     10.58 o 
  -2   4   9       15.29       19.53      8.31 o 
  -1   4   9       19.51       -5.77     12.41 o 
   0   4   9       20.19       21.96      7.02 o 
   1   4   9       38.55       27.08      9.12 o 
   2   4   9        6.18        9.12     12.88 o 
   3   4   9        6.67       12.81     13.52 o 
   4   4   9        2.05       13.32     14.20 o 
  -6   5   9        2.71       -5.99     15.77 o 
  -5   5   9        6.88       20.35      9.70 o 
  -4   5   9        3.40       10.58     13.50 o 
  -3   5   9      130.74      128.15     10.67 o 
  -2   5   9        8.71      -12.50     12.50 o 
  -1   5   9        0.05       -3.73     12.22 o 
   0   5   9        1.46       -2.42      8.89 o 
   1   5   9        5.47       -3.73     12.83 o 
   2   5   9       61.67       52.09     10.65 o 
   3   5   9       27.35       12.19     15.75 o 
   4   5   9       14.60       18.53     15.66 o 
  -6   6   9       31.45       -4.46     16.77 o 
  -5   6   9        0.81       -8.73     14.51 o 
  -4   6   9        1.95       -7.60     14.78 o 
  -3   6   9       17.03       14.07     14.03 o 
  -2   6   9       60.22       42.28     10.07 o 
  -1   6   9        2.53      -13.50     13.50 o 
   0   6   9       12.36       19.56      7.51 o 
   1   6   9        5.59       33.00      9.98 o 
   2   6   9        5.83       21.30     10.14 o 
   3   6   9       34.26       22.93     11.62 o 
  -5   7   9        0.41       -1.26     14.73 o 
  -4   7   9        3.99       -5.52     14.69 o 
  -3   7   9        2.92       -7.40     14.43 o 
  -2   7   9       27.43       24.10     10.21 o 
  -1   7   9        9.21       16.77      9.81 o 
   0   7   9        4.68       18.37     18.20 o 
   1   7   9        8.84       26.20     10.49 o 
   2   7   9      164.34      197.98     18.89 o 
  -4   8   9        8.68        5.66     15.29 o 
  -3   8   9        4.82       12.11     14.76 o 
  -2   8   9       12.91       16.86     15.11 o 
  -1   8   9        1.04       -5.17     14.67 o 
   0   8   9       11.03       10.69     14.14 o 
   1   8   9       39.17       15.88     15.42 o 
  -3   9   9        0.10       10.18     10.78 o 
  -2   9   9        1.57       -7.71     15.09 o 
  -1   9   9        5.73       -7.71     15.99 o 
   0   9   9        0.34        1.76     11.35 o 
  -1 -13  10        0.00        9.90     15.13 o 
   0 -13  10        6.40       -1.63     15.85 o 
   1 -13  10       10.77        7.86     11.44 o 
  -2 -12  10        0.80       10.16     15.53 o 
  -1 -12  10        8.54       35.32     10.65 o 
   0 -12  10       25.48       26.04      7.64 o 
   1 -12  10        0.61      -16.02     16.02 o 
   2 -12  10        3.31       11.97     15.75 o 
   3 -12  10        0.40        9.92     16.15 o 
  -3 -11  10        4.58       -6.80     15.51 o 
  -2 -11  10        0.22      -14.80     14.80 o 
  -1 -11  10        6.87      -14.65     14.65 o 
   0 -11  10        0.01       -5.73      8.02 o 
   1 -11  10       65.57       55.16     10.89 o 
   2 -11  10        2.41        3.40     14.54 o 
   3 -11  10       66.61       93.97     11.80 o 
   4 -11  10       40.71       64.28     11.91 o 
  -4 -10  10       68.14      100.42     11.51 o 
  -3 -10  10       20.85       16.55     10.36 o 
  -2 -10  10        0.49        2.25     13.19 o 
  -1 -10  10        5.82        1.66     13.17 o 
   0 -10  10        2.36        6.14      9.13 o 
   1 -10  10        0.31       11.58     13.21 o 
   2 -10  10        0.14      -13.94     13.94 o 
   3 -10  10        0.70       -4.62     14.82 o 
   4 -10  10        3.60        3.87     15.79 o 
  -5  -9  10        7.04        9.83     15.68 o 
  -4  -9  10        0.89       13.14      9.85 o 
  -3  -9  10       13.77       13.30     14.01 o 
  -2  -9  10       37.14       54.43     10.23 o 
  -1  -9  10       44.29       16.10      9.54 o 
   0  -9  10        2.03       -5.46      8.90 o 
   1  -9  10        0.80        3.31     12.02 o 
   2  -9  10       17.69        4.46     13.65 o 
   3  -9  10        0.27       17.03     13.92 o 
   4  -9  10       13.68        1.41     15.75 o 
   5  -9  10        1.33       -4.59     16.08 o 
  -5  -8  10       39.61       42.39     11.07 o 
  -4  -8  10       21.88       27.50     10.10 o 
  -3  -8  10        0.11        6.03     13.19 o 
  -2  -8  10      882.24      846.38     23.97 o 
  -1  -8  10       22.93       18.16      8.70 o 
   0  -8  10       66.16       63.27      8.53 o 
   1  -8  10       11.67        4.97     12.72 o 
   2  -8  10       97.64       90.06     10.32 o 
   3  -8  10       25.75       30.71      9.81 o 
   4  -8  10       20.64       15.38     10.85 o 
   5  -8  10        2.11      -16.08     16.08 o 
  -6  -7  10       83.38      130.00     12.61 o 
  -5  -7  10        1.66       -5.21     13.92 o 
  -4  -7  10        1.09       12.50     13.06 o 
  -3  -7  10        5.91        7.62     12.97 o 
  -2  -7  10      143.58      123.33      9.96 o 
  -1  -7  10      352.00      314.22     16.70 o 
   0  -7  10       52.88       42.18      6.23 o 
   1  -7  10       58.64       51.03      8.88 o 
   2  -7  10      157.94      147.68     10.34 o 
   3  -7  10       39.38       25.71      9.57 o 
   4  -7  10        4.57       18.71     14.69 o 
   5  -7  10        1.39      -15.82     15.82 o 
  -6  -6  10       70.44       75.46     12.08 o 
  -5  -6  10       32.48       55.31     10.29 o 
  -4  -6  10       68.41       59.07     10.18 o 
  -3  -6  10        2.12       16.97      8.48 o 
  -2  -6  10      203.99      196.12     14.98 o 
  -1  -6  10       21.40       17.01     11.93 o 
   0  -6  10        1.50      -10.94     11.31 o 
   1  -6  10       52.87       50.61      8.66 o 
   2  -6  10       76.01      101.33      9.32 o 
   3  -6  10        0.07        6.21     11.97 o 
   4  -6  10       17.99        1.59     14.65 o 
   5  -6  10        9.86       18.03     14.71 o 
  -6  -5  10        7.90       18.67     14.16 o 
  -5  -5  10        1.40        6.87     13.94 o 
  -4  -5  10       89.63       96.87      9.68 o 
  -3  -5  10       31.56       11.84     12.68 o 
  -2  -5  10       62.69       59.25      8.57 o 
  -1  -5  10      394.73      325.02     16.90 o 
   0  -5  10      310.01      294.23     11.13 o 
   1  -5  10        0.69       -8.31     11.55 o 
   2  -5  10      142.60      175.29     15.04 o 
   3  -5  10       46.31       49.02      9.81 o 
   4  -5  10       20.45       11.55     14.54 o 
   5  -5  10        0.92       14.54     14.36 o 
   6  -5  10        6.74       18.22     11.44 o 
  -7  -4  10        4.24       25.82     11.22 o 
  -6  -4  10       19.52       14.54     14.54 o 
  -5  -4  10       29.88       26.97      9.63 o 
  -4  -4  10      120.27      108.75     10.01 o 
  -3  -4  10        3.97       -2.94     11.33 o 
  -2  -4  10      119.43      104.53      9.12 o 
  -1  -4  10      240.60      232.75     14.12 o 
   0  -4  10       52.22       55.10      5.98 o 
   1  -4  10        0.25       13.17     10.78 o 
   2  -4  10       17.11       26.77      8.22 o 
   3  -4  10        4.18        5.41     12.30 o 
   4  -4  10       12.21       26.16      9.65 o 
   5  -4  10        4.47        5.21     14.18 o 
   6  -4  10       24.07       26.75     12.02 o 
  -7  -3  10        3.82      -16.17     16.17 o 
  -6  -3  10        0.50       -9.45     14.73 o 
  -5  -3  10        2.69       16.46     13.01 o 
  -4  -3  10      118.44      107.10      9.70 o 
  -3  -3  10       38.90       30.49      8.39 o 
  -2  -3  10       22.11       24.65      8.22 o 
  -1  -3  10        4.08        1.77     11.18 o 
   0  -3  10        0.22        1.25      7.82 o 
   1  -3  10        4.36       17.92      8.11 o 
   2  -3  10       13.18       14.12     11.69 o 
   3  -3  10      255.37      260.71     17.43 o 
   4  -3  10        7.74        4.48      9.81 o 
   5  -3  10       16.05       32.52     10.21 o 
   6  -3  10       31.38       37.13     12.02 o 
  -7  -2  10       38.94       50.90     10.98 o 
  -6  -2  10        0.80       -9.08     14.65 o 
  -5  -2  10       31.51       36.98      9.01 o 
  -4  -2  10      147.42      136.32     13.39 o 
  -3  -2  10        9.24       20.94      8.22 o 
  -2  -2  10        0.63       -0.91     11.02 o 
  -1  -2  10      184.10      198.44     13.92 o 
   0  -2  10        6.15        4.46      7.65 o 
   1  -2  10        0.00        4.55     10.98 o 
   2  -2  10      114.41      133.47      9.76 o 
   3  -2  10      321.08      328.09     17.41 o 
   4  -2  10       85.31       87.39     10.78 o 
   5  -2  10        7.40       -2.45     14.82 o 
   6  -2  10       25.41       30.37     11.71 o 
  -7  -1  10       16.87       20.68     11.20 o 
  -6  -1  10        1.12        8.86     14.20 o 
  -5  -1  10       50.82       50.04      9.76 o 
  -4  -1  10        6.18       11.64     11.24 o 
  -3  -1  10       76.82       64.48      9.17 o 
  -2  -1  10       11.66        8.92     11.24 o 
  -1  -1  10       22.63       27.17      8.20 o 
   0  -1  10      350.16      356.87     22.52 o 
   1  -1  10       15.59       -4.95     12.06 o 
   2  -1  10        2.50       -1.83     11.82 o 
   3  -1  10       10.59       -2.50     12.95 o 
   4  -1  10       18.46       19.22      9.72 o 
   5  -1  10       18.81       12.66     14.67 o 
  -7   0  10        3.63       14.98     11.13 o 
  -6   0  10        7.64        9.48      9.79 o 
  -5   0  10        0.17        1.57     12.24 o 
  -4   0  10        5.01      -12.28     13.19 o 
  -3   0  10      118.06      132.63      9.74 o 
  -2   0  10       58.99       54.50      8.22 o 
  -1   0  10        0.21        5.30     10.87 o 
   0   0  10      113.01      129.43     15.91 o 
   1   0  10        9.76        5.19      8.50 o 
   2   0  10        0.25       -3.42     11.71 o 
   3   0  10       66.78       56.80     10.65 o 
   4   0  10       87.92       85.60     11.02 o 
   5   0  10        0.08       -5.63     15.02 o 
  -7   1  10       73.98      106.72     12.28 o 
  -6   1  10       52.31       52.91     10.89 o 
  -5   1  10       15.39       12.55     13.70 o 
  -4   1  10        1.38       -2.81     12.13 o 
  -3   1  10      111.80      114.10      9.61 o 
  -2   1  10        2.67        9.19     11.31 o 
  -1   1  10       49.76       51.45      8.24 o 
   0   1  10        1.57       -2.59      7.94 o 
   1   1  10      108.79      133.94      9.52 o 
   2   1  10        2.32       -1.70     11.93 o 
   3   1  10        0.13       -8.35     13.45 o 
   4   1  10       28.33       12.24     15.33 o 
   5   1  10       13.90        3.18     15.26 o 
  -7   2  10        8.29        2.65     15.84 o 
  -6   2  10        0.03       -7.11     14.34 o 
  -5   2  10       34.11       44.40      9.74 o 
  -4   2  10        8.17       12.33     12.50 o 
  -3   2  10     1645.02     1799.00     31.32 o 
  -2   2  10        0.40        1.06     11.86 o 
  -1   2  10      232.39      239.26     15.07 o 
   0   2  10       15.34       21.04     12.29 o 
   1   2  10       11.23       -9.65     11.71 o 
   2   2  10        0.09       16.15     12.75 o 
   3   2  10        2.60        1.66     13.03 o 
   4   2  10        3.58       -6.56     15.24 o 
   5   2  10       50.07       39.34     11.95 o 
  -6   3  10        0.82       19.95     14.38 o 
  -5   3  10        6.16       19.15     13.85 o 
  -4   3  10       38.04       36.63      9.98 o 
  -3   3  10        4.77      -11.11     13.45 o 
  -2   3  10        0.34        5.52     11.82 o 
  -1   3  10       27.96       27.57      8.86 o 
   0   3  10       14.23        9.05      7.02 o 
   1   3  10       24.02       31.30      9.08 o 
   2   3  10        1.87        2.52     13.08 o 
   3   3  10        1.80       -7.20     14.27 o 
   4   3  10        8.44      -13.21     16.63 o 
  -6   4  10        2.13      -11.95     15.62 o 
  -5   4  10       22.87       17.25     15.24 o 
  -4   4  10        0.98        6.87     14.18 o 
  -3   4  10       98.49       78.69     10.18 o 
  -2   4  10       21.41       -3.18     13.54 o 
  -1   4  10        0.30        1.57     12.33 o 
   0   4  10        3.09       -2.63      9.15 o 
   1   4  10        0.00        8.31      8.86 o 
   2   4  10        8.05       28.96      9.45 o 
   3   4  10        4.63        2.87     13.85 o 
   4   4  10        5.78        0.11     16.50 o 
  -6   5  10      105.65       64.48     11.66 o 
  -5   5  10        7.58      -15.62     15.62 o 
  -4   5  10      145.60       89.84     11.82 o 
  -3   5  10      241.46      200.91     17.69 o 
  -2   5  10       35.97       39.59     10.07 o 
  -1   5  10        0.46       14.05      8.97 o 
   0   5  10        5.29        4.55      9.24 o 
   1   5  10        0.00        0.38     13.21 o 
   2   5  10       88.65      111.80     11.51 o 
   3   5  10       21.75       28.36     10.87 o 
  -5   6  10       11.02      -14.73     15.91 o 
  -4   6  10        1.11      -14.38     14.38 o 
  -3   6  10       55.11       51.10     10.74 o 
  -2   6  10       20.90       35.06     10.38 o 
  -1   6  10        2.30       16.97     13.98 o 
   0   6  10        0.24       -9.00     11.97 o 
   1   6  10        4.13       19.24     13.65 o 
   2   6  10       58.13       64.33     11.69 o 
  -4   7  10        4.29       21.52     15.55 o 
  -3   7  10        8.26       10.32     14.16 o 
  -2   7  10       47.18       40.09     10.43 o 
  -1   7  10        2.03       13.43     14.12 o 
   0   7  10        9.96        8.73     10.40 o 
   1   7  10        0.23       12.00     14.69 o 
   2   7  10       33.78       47.83     12.35 o 
  -3   8  10        0.30       14.43     15.22 o 
  -2   8  10        4.59        3.03     15.35 o 
  -1   8  10       43.89       61.57     11.20 o 
   0   8  10        6.25       -8.99     22.68 o 
  -2 -12  11        3.67        2.56     15.44 o 
  -1 -12  11        9.45       -1.46     15.02 o 
   0 -12  11        0.00      -13.65     13.65 o 
   1 -12  11       11.81        1.83     15.57 o 
   2 -12  11        9.82      -10.54     15.84 o 
  -3 -11  11        0.26      -14.89     15.49 o 
  -2 -11  11        1.88       21.12     10.34 o 
  -1 -11  11       16.72       27.90     10.78 o 
   0 -11  11       50.34       84.56     14.14 o 
   1 -11  11       41.21       16.28     16.24 o 
   2 -11  11        9.60       22.07     15.00 o 
   3 -11  11        0.00        3.34     15.24 o 
  -4 -10  11       31.93       57.06     11.33 o 
  -3 -10  11      166.46      188.90     17.85 o 
  -2 -10  11        0.38      -14.98     14.98 o 
  -1 -10  11       10.49       17.14     13.48 o 
   0 -10  11        0.03      -12.11     15.84 o 
   1 -10  11        5.66       -0.55     14.73 o 
   2 -10  11        0.00      -14.47     14.47 o 
   3 -10  11       16.19       16.44     10.52 o 
   4 -10  11        7.97        2.65     15.66 o 
  -4  -9  11        2.67        7.91     14.60 o 
  -3  -9  11        6.92       -0.95     14.27 o 
  -2  -9  11        6.22        5.79     13.72 o 
  -1  -9  11       19.62       31.99      9.72 o 
   0  -9  11        0.24       -1.13      9.27 o 
   1  -9  11       10.47        2.70     14.14 o 
   2  -9  11        1.20      -10.67     13.39 o 
   3  -9  11       22.94       34.77     10.43 o 
   4  -9  11        2.50       -0.64     14.87 o 
  -5  -8  11       87.07      102.61     12.22 o 
  -4  -8  11        0.15        5.79     14.16 o 
  -3  -8  11        8.92        5.77     13.30 o 
  -2  -8  11      125.66      116.48     10.71 o 
  -1  -8  11        0.03       -4.42     12.90 o 
   0  -8  11        1.75       -9.02      9.02 o 
   1  -8  11        3.95        5.68     13.28 o 
   2  -8  11        7.35        2.39     13.65 o 
   3  -8  11       36.25       33.95     10.63 o 
   4  -8  11        2.43       27.19     10.40 o 
   5  -8  11        0.60        0.49     15.31 o 
  -5  -7  11        0.90      -15.55     15.55 o 
  -4  -7  11        2.65        7.75     12.81 o 
  -3  -7  11       17.81       11.05     13.41 o 
  -2  -7  11        5.88       22.44      8.99 o 
  -1  -7  11       44.35       27.22      9.04 o 
   0  -7  11       34.20       28.01      8.12 o 
   1  -7  11        2.74      -10.82     12.28 o 
   2  -7  11       50.32       49.70     10.29 o 
   3  -7  11       16.55       10.60     14.12 o 
   4  -7  11        0.10      -14.96     14.96 o 
   5  -7  11        2.46       -5.74     16.28 o 
  -6  -6  11        4.58       19.29     11.07 o 
  -5  -6  11        0.32       -6.96     14.23 o 
  -4  -6  11       11.49       15.77     13.90 o 
  -3  -6  11        5.93       16.24     12.90 o 
  -2  -6  11       73.22       82.11      9.39 o 
  -1  -6  11      119.29      116.66     10.03 o 
   0  -6  11      511.06      477.17     43.37 o 
   1  -6  11        5.97      -12.99     12.99 o 
   2  -6  11       24.11       12.81     13.65 o 
   3  -6  11        0.02       16.24     12.97 o 
   4  -6  11       19.90       16.68     15.35 o 
   5  -6  11        0.05       24.81     10.52 o 
  -6  -5  11        5.42      -11.95     15.71 o 
  -5  -5  11        0.45       10.54     13.85 o 
  -4  -5  11       21.29       19.59     13.90 o 
  -3  -5  11       18.91       23.06      8.70 o 
  -2  -5  11        2.59        9.01     11.66 o 
  -1  -5  11       38.40       29.60      8.66 o 
   0  -5  11      479.41      532.54     13.57 o 
   1  -5  11        2.99        1.28     12.44 o 
   2  -5  11        5.93       -4.22     13.06 o 
   3  -5  11        9.72       28.81      9.52 o 
   4  -5  11        2.74       -3.73     10.23 o 
   5  -5  11       15.54       -0.53     11.29 o 
  -6  -4  11        0.00        2.98     13.92 o 
  -5  -4  11        3.15      -10.78     13.94 o 
  -4  -4  11      105.78       94.61     10.12 o 
  -3  -4  11       32.52       26.99      9.10 o 
  -2  -4  11       54.90       48.82      8.62 o 
  -1  -4  11       94.12       74.36      8.99 o 
   0  -4  11      228.68      202.84     27.41 o 
   1  -4  11       11.53       13.94     12.39 o 
   2  -4  11        1.46       13.06     12.33 o 
   3  -4  11       26.34       15.95     14.25 o 
   4  -4  11       47.68       44.53     10.71 o 
   5  -4  11        0.83      -11.13     15.60 o 
  -6  -3  11        0.01       -1.13     14.09 o 
  -5  -3  11        5.91       -1.17     14.12 o 
  -4  -3  11       79.68       57.59      9.72 o 
  -3  -3  11      124.83       99.74      9.61 o 
  -2  -3  11       15.99       21.98      8.42 o 
  -1  -3  11       57.41       53.55      8.26 o 
   0  -3  11      457.50      449.19     23.32 o 
   1  -3  11       22.41       12.68     12.26 o 
   2  -3  11        9.23       -1.70     12.44 o 
   3  -3  11       19.30      -13.74     14.25 o 
   4  -3  11        3.85       17.16     14.18 o 
   5  -3  11        6.49      -14.91     16.30 o 
  -6  -2  11        8.03        4.35     14.80 o 
  -5  -2  11        0.93       12.68     13.32 o 
  -4  -2  11       66.84       44.09      9.54 o 
  -3  -2  11       59.88       54.12      9.15 o 
  -2  -2  11      103.22      109.70      9.45 o 
  -1  -2  11        7.44       14.93      7.89 o 
   0  -2  11      131.57      118.37     24.50 o 
   1  -2  11        0.74       -7.02     11.55 o 
   2  -2  11        7.72        7.22     12.22 o 
   3  -2  11       57.78       61.19     10.32 o 
   4  -2  11      140.93      161.50     11.86 o 
   5  -2  11        9.45       25.34     10.76 o 
  -6  -1  11       22.69       17.43     14.96 o 
  -5  -1  11       42.29       15.86     14.60 o 
  -4  -1  11       14.21        7.14     12.30 o 
  -3  -1  11      144.47      147.43     14.65 o 
  -2  -1  11       26.41       20.01      8.22 o 
  -1  -1  11        8.24       -5.21     11.47 o 
   0  -1  11       18.71       10.46      6.71 o 
   1  -1  11       24.68       23.48      8.66 o 
   2  -1  11       19.34        9.06     12.53 o 
   3  -1  11        7.31       12.66     13.23 o 
   4  -1  11        4.59      -15.35     15.35 o 
   5  -1  11       15.16       10.12     16.81 o 
  -6   0  11       50.19       72.26     11.47 o 
  -5   0  11        6.08        8.20     10.18 o 
  -4   0  11       35.96       51.36      9.54 o 
  -3   0  11      298.63      302.09     17.14 o 
  -2   0  11        2.17        8.95      7.97 o 
  -1   0  11        0.46       -0.99     11.22 o 
   0   0  11        0.07       -3.70      8.26 o 
   1   0  11       40.58       48.69      9.45 o 
   2   0  11       24.29       25.74      9.37 o 
   3   0  11       14.87       26.55      9.70 o 
   4   0  11       50.16       66.67     11.42 o 
   5   0  11       27.52       -4.11     17.87 o 
  -6   1  11        0.66       -2.54     15.02 o 
  -5   1  11        1.75       10.18     10.14 o 
  -4   1  11       47.21       43.98      9.68 o 
  -3   1  11       68.83       53.00      9.76 o 
  -2   1  11        1.38      -12.00     12.22 o 
  -1   1  11        0.04        3.80     11.49 o 
   0   1  11        5.75        8.51     15.56 o 
   1   1  11       14.11        8.20     12.77 o 
   2   1  11        0.18        0.57     12.48 o 
   3   1  11       58.22       60.26     10.74 o 
   4   1  11       48.70       65.61     11.53 o 
  -6   2  11       42.44       41.57     11.09 o 
  -5   2  11       28.46       31.41     10.10 o 
  -4   2  11        1.17        5.48     13.21 o 
  -3   2  11       84.94       61.52     10.25 o 
  -2   2  11       49.79       45.35      9.21 o 
  -1   2  11        1.43        9.52     11.55 o 
   0   2  11      205.80      209.74     11.36 o 
   1   2  11      151.61      168.24     15.95 o 
   2   2  11        8.48       16.81      9.61 o 
   3   2  11        1.49        8.97      9.87 o 
   4   2  11       20.03       43.58     10.82 o 
  -6   3  11        4.60       -2.74     14.34 o 
  -5   3  11        0.29       -6.54     14.96 o 
  -4   3  11       33.87       15.97     13.52 o 
  -3   3  11       13.14       18.67     13.50 o 
  -2   3  11        5.93       19.59      8.75 o 
  -1   3  11       11.48      -10.67     13.03 o 
   0   3  11        4.01       -9.46      9.46 o 
   1   3  11       41.47       13.17     15.29 o 
   2   3  11       14.98       13.83     13.83 o 
   3   3  11        0.27      -14.71     14.71 o 
   4   3  11       13.39       19.88     16.17 o 
  -6   4  11        0.37      -16.15     16.15 o 
  -5   4  11        2.52       20.70     14.73 o 
  -4   4  11       66.43       53.15     10.71 o 
  -3   4  11      101.09       84.41     11.73 o 
  -2   4  11      200.52      206.08     16.81 o 
  -1   4  11       33.92       18.84     13.87 o 
   0   4  11       18.18        7.93      9.34 o 
   1   4  11        8.45       14.38     13.43 o 
   2   4  11       43.60       53.53     11.27 o 
   3   4  11        2.25       15.95     10.76 o 
  -5   5  11       15.72       20.41     11.00 o 
  -4   5  11        1.79       -1.10     14.29 o 
  -3   5  11        2.78        0.66     13.98 o 
  -2   5  11       14.06       17.19     14.31 o 
  -1   5  11        4.79        6.07     14.29 o 
   0   5  11        0.67        0.40      9.64 o 
   1   5  11        2.48       -0.20     15.18 o 
   2   5  11       82.33       93.86     12.28 o 
  -4   6  11        4.89       -9.70     16.68 o 
  -3   6  11       11.76      -15.86     15.86 o 
  -2   6  11      103.07      131.86     11.91 o 
  -1   6  11        1.87       -0.42     13.87 o 
   0   6  11        7.57        2.67     10.43 o 
   1   6  11        3.45        1.90     15.29 o 
  -3   7  11        2.40       18.36     15.46 o 
  -2   7  11       11.82       23.26     10.89 o 
  -1   7  11        2.06       20.39     15.07 o 
   0   7  11        0.91      -11.09     11.09 o 
   0 -12  12        5.23       16.79     14.50 o 
  -2 -11  12        9.93       -1.77     15.00 o 
  -1 -11  12       15.40        8.88     15.31 o 
   0 -11  12        0.34       -8.81     23.92 o 
   1 -11  12       30.64       23.37     15.95 o 
   2 -11  12        0.53       -0.55     15.26 o 
  -3 -10  12        9.07       20.94     16.28 o 
  -2 -10  12       16.01       -6.65     14.23 o 
  -1 -10  12       25.80       15.44     10.82 o 
   0 -10  12       25.17       21.37      7.36 o 
   1 -10  12        0.09       -4.90     14.51 o 
   2 -10  12        7.26       17.69     15.38 o 
   3 -10  12        5.12      -10.93     16.24 o 
  -4  -9  12       57.51       68.92     12.61 o 
  -3  -9  12       54.01       51.67     11.05 o 
  -2  -9  12        1.83       12.97     10.03 o 
  -1  -9  12       87.88       91.68     10.82 o 
   0  -9  12       36.50       51.55      7.42 o 
   1  -9  12        4.32       -3.89     13.70 o 
   2  -9  12       15.55       15.40     10.52 o 
   3  -9  12        1.12       20.24     14.76 o 
   4  -9  12        3.70      -17.36     17.36 o 
  -5  -8  12      141.32      167.27     13.43 o 
  -4  -8  12        4.16        3.58     14.98 o 
  -3  -8  12       32.57       33.03     10.21 o 
  -2  -8  12       28.93       23.22      9.85 o 
  -1  -8  12        4.43        5.79     13.72 o 
   0  -8  12       38.91       39.19      6.98 o 
   1  -8  12        2.94        2.12     13.34 o 
   2  -8  12       16.96        2.76     14.01 o 
   3  -8  12       31.90       15.20     15.75 o 
   4  -8  12        5.54       14.67     15.73 o 
  -5  -7  12        5.55        9.81     10.82 o 
  -4  -7  12        3.08       24.45      9.83 o 
  -3  -7  12       12.41       27.02      9.63 o 
  -2  -7  12      190.29      178.82     16.66 o 
  -1  -7  12      647.66      622.09     22.95 o 
   0  -7  12       86.90       85.73      7.35 o 
   1  -7  12       13.49       -2.01     13.36 o 
   2  -7  12       15.32      -14.12     14.12 o 
   3  -7  12       27.99       13.83     10.85 o 
   4  -7  12        0.63        3.84     14.87 o 
  -5  -6  12       12.37       22.02     14.98 o 
  -4  -6  12        0.03      -11.27     14.01 o 
  -3  -6  12        3.36        9.96     13.06 o 
  -2  -6  12        9.55       -1.17     13.32 o 
  -1  -6  12       26.86       22.73      9.43 o 
   0  -6  12       21.49       33.62      7.65 o 
   1  -6  12        9.82       26.86      9.41 o 
   2  -6  12       45.57       62.60      9.68 o 
   3  -6  12      152.99      148.67     12.50 o 
   4  -6  12       11.58        2.96     16.02 o 
  -6  -5  12        0.25      -15.77     15.77 o 
  -5  -5  12       27.24        1.41     15.91 o 
  -4  -5  12        3.01       10.58     14.62 o 
  -3  -5  12        0.04        4.06     12.75 o 
  -2  -5  12       26.82       28.50      9.39 o 
  -1  -5  12       76.15       83.59     10.01 o 
   0  -5  12       52.69       51.37      6.72 o 
   1  -5  12        2.17        0.09     12.95 o 
   2  -5  12        5.16       14.07     13.08 o 
   3  -5  12       13.25       20.88     13.94 o 
   4  -5  12        1.31       -3.03     14.89 o 
  -6  -4  12       30.53       31.28     11.42 o 
  -5  -4  12        6.19       26.71      9.70 o 
  -4  -4  12       74.12       81.03     10.43 o 
  -3  -4  12       52.99       34.84     10.07 o 
  -2  -4  12       34.85       30.86      9.15 o 
  -1  -4  12       77.59       71.24      9.39 o 
   0  -4  12      224.07      261.50     11.51 o 
   1  -4  12      135.60      163.14     15.42 o 
   2  -4  12       12.12       18.47      9.43 o 
   3  -4  12        6.86      -11.73     14.05 o 
   4  -4  12       83.30       82.40     11.88 o 
   5  -4  12       13.76       21.94     17.39 o 
  -6  -3  12       25.35       24.45     11.42 o 
  -5  -3  12        0.87       -6.21     13.87 o 
  -4  -3  12      111.93      115.91     10.49 o 
  -3  -3  12       79.58       66.05     10.36 o 
  -2  -3  12        7.75       -7.25     12.61 o 
  -1  -3  12        3.79      -10.96     12.57 o 
   0  -3  12      243.60      228.92     32.06 o 
   1  -3  12        0.03        3.98     13.03 o 
   2  -3  12       16.20       34.84      9.48 o 
   3  -3  12        9.95       19.73     13.94 o 
   4  -3  12       38.29       44.38     11.00 o 
  -6  -2  12       10.48        6.32     15.15 o 
  -5  -2  12        7.34       13.78     13.76 o 
  -4  -2  12        7.12        5.35     13.41 o 
  -3  -2  12       73.28       51.32     10.36 o 
  -2  -2  12        5.27       -6.34     12.88 o 
  -1  -2  12       16.53       33.53      8.33 o 
   0  -2  12        3.02       -0.27      8.68 o 
   1  -2  12      108.97      136.43     10.76 o 
   2  -2  12        4.86       16.06     13.01 o 
   3  -2  12        0.02       16.02     13.30 o 
   4  -2  12      138.44      138.15     12.86 o 
  -6  -1  12        0.23       -1.26     14.78 o 
  -5  -1  12       21.81       16.32     10.36 o 
  -4  -1  12        0.93      -11.84     14.09 o 
  -3  -1  12       36.93       17.74     13.17 o 
  -2  -1  12        4.68        6.80     12.35 o 
  -1  -1  12        0.01        1.81     12.06 o 
   0  -1  12        0.02      -10.93     13.24 o 
   1  -1  12        7.59       10.49      9.19 o 
   2  -1  12        6.42       16.74     12.77 o 
   3  -1  12       45.01       37.20     10.85 o 
   4  -1  12       56.42       58.69     11.20 o 
  -6   0  12       11.39        2.45     15.64 o 
  -5   0  12       12.65      -14.84     14.84 o 
  -4   0  12      127.02       80.96     11.09 o 
  -3   0  12      254.94      275.01     17.16 o 
  -2   0  12      111.93      119.71     10.65 o 
  -1   0  12       42.44       49.84      8.88 o 
   0   0  12        0.01        0.45      8.84 o 
   1   0  12       93.19      119.51     10.43 o 
   2   0  12        1.37       -4.22     13.98 o 
   3   0  12        0.66       -9.23     13.81 o 
   4   0  12        0.47        2.47     14.93 o 
  -6   1  12       16.51       12.46     16.39 o 
  -5   1  12       12.67       18.38     10.21 o 
  -4   1  12       21.88       35.35      9.74 o 
  -3   1  12       38.08       36.43      9.65 o 
  -2   1  12      118.31       99.85     10.34 o 
  -1   1  12       15.30       14.34      8.88 o 
   0   1  12        6.51       14.40      9.01 o 
   1   1  12       43.54       40.29     10.34 o 
   2   1  12        0.29      -12.55     13.52 o 
   3   1  12        5.40       22.89     10.32 o 
   4   1  12        7.52        9.85     16.28 o 
  -6   2  12       30.47       28.23     11.49 o 
  -5   2  12        1.49       19.42     14.29 o 
  -4   2  12        4.95       -6.83     14.14 o 
  -3   2  12       19.96      -14.78     14.78 o 
  -2   2  12      162.50      137.82     10.85 o 
  -1   2  12       22.46       19.66      9.43 o 
   0   2  12        5.06        0.34      9.40 o 
   1   2  12       14.60       11.64     14.31 o 
   2   2  12       35.35       48.18     10.65 o 
   3   2  12        0.04       12.64     14.76 o 
  -5   3  12        5.33      -10.71     15.29 o 
  -4   3  12        1.11       -4.20     15.09 o 
  -3   3  12        2.42       -9.96     13.90 o 
  -2   3  12      216.76      184.90     18.05 o 
  -1   3  12       21.18        4.71     14.40 o 
   0   3  12       24.58       14.47     13.04 o 
   1   3  12        2.05      -11.77     13.90 o 
   2   3  12       20.01        3.05     15.60 o 
   3   3  12       10.61        5.94     14.93 o 
  -5   4  12       10.51      -16.63     16.63 o 
  -4   4  12        0.04        2.98     14.82 o 
  -3   4  12       66.40       48.73     11.55 o 
  -2   4  12        0.21       -8.35     14.09 o 
  -1   4  12        0.10       -0.20     14.51 o 
   0   4  12       13.45        8.69      9.87 o 
   1   4  12       18.00       -1.81     14.93 o 
   2   4  12        0.44        4.95     15.97 o 
  -4   5  12        8.19        3.98     15.09 o 
  -3   5  12        8.32       16.94     10.34 o 
  -2   5  12       20.91       -4.24     15.84 o 
  -1   5  12       45.27       39.65     11.55 o 
   0   5  12        8.28        8.49     10.58 o 
   1   5  12        7.09       -4.09     16.28 o 
  -3   6  12       71.92        7.82     17.16 o 
  -2   6  12       51.79       37.40     11.97 o 
  -1   6  12       44.57       38.06     12.02 o 
   0   6  12        1.82        1.57     10.80 o 
  -1 -11  13        0.39        2.56     15.40 o 
   0 -11  13       10.84        8.52     10.94 o 
   1 -11  13        0.21        0.91     10.98 o 
  -2 -10  13       10.74       16.57     11.33 o 
  -1 -10  13        7.07      -16.26     16.26 o 
   0 -10  13       48.14       58.56     10.07 o 
   1 -10  13       16.92       39.67     11.35 o 
   2 -10  13        0.84       12.50     10.82 o 
  -3  -9  13       39.90       40.27     11.77 o 
  -2  -9  13       18.03       13.32     15.75 o 
  -1  -9  13      148.04      124.19     12.59 o 
   0  -9  13        0.21        7.86      9.94 o 
   1  -9  13        1.95       35.04      9.74 o 
   2  -9  13        0.71       11.91     13.92 o 
   3  -9  13       12.56       15.22     11.44 o 
  -4  -8  13       33.29       46.77     11.07 o 
  -3  -8  13        0.98      -15.55     15.55 o 
  -2  -8  13       26.88      -10.82     15.09 o 
  -1  -8  13       73.11       48.03     10.78 o 
   0  -8  13        2.97      -10.16     10.16 o 
   1  -8  13        0.73        8.64     13.81 o 
   2  -8  13        6.68       20.10     10.34 o 
   3  -8  13       16.61       -0.09     15.53 o 
  -4  -7  13       19.23       13.21     15.57 o 
  -3  -7  13       12.29       15.60     10.01 o 
  -2  -7  13        0.28       -4.31     14.16 o 
  -1  -7  13      136.20      119.73     11.73 o 
   0  -7  13       11.79       28.34      6.85 o 
   1  -7  13        2.56       15.99     13.76 o 
   2  -7  13       10.35       -2.78     14.20 o 
   3  -7  13        2.36       25.80     10.54 o 
   4  -7  13        9.35       -7.86     16.21 o 
  -5  -6  13        0.67       -3.82     15.79 o 
  -4  -6  13       13.49       15.02     14.78 o 
  -3  -6  13        1.07        1.04     13.39 o 
  -2  -6  13        5.71       17.45     13.63 o 
  -1  -6  13        0.73        2.76     13.52 o 
   0  -6  13        0.47      -12.99     17.03 o 
   1  -6  13       17.40       19.86     10.07 o 
   2  -6  13       11.69       -1.79     14.54 o 
   3  -6  13       28.12       29.31     11.38 o 
   4  -6  13       18.17        8.59     16.44 o 
  -5  -5  13        6.99       15.84     14.40 o 
  -4  -5  13        3.70        0.57     14.65 o 
  -3  -5  13        0.23       -0.09      9.41 o 
  -2  -5  13        0.94        3.42     12.99 o 
  -1  -5  13       45.95       38.15     10.12 o 
   0  -5  13        0.88       16.63      6.49 o 
   1  -5  13       64.13       77.18     10.85 o 
   2  -5  13        6.76       17.65     14.31 o 
   3  -5  13       17.86       29.67     10.47 o 
   4  -5  13       26.75       40.91     10.93 o 
  -5  -4  13        1.10       -4.15     14.96 o 
  -4  -4  13        0.38       -7.20     13.98 o 
  -3  -4  13        0.38        5.83     12.90 o 
  -2  -4  13       25.68       27.24      9.61 o 
  -1  -4  13       11.06       15.88      9.26 o 
   0  -4  13      208.86      233.09     12.28 o 
   1  -4  13      112.47      163.45     16.08 o 
   2  -4  13        0.97      -13.03     13.85 o 
   3  -4  13        3.77        9.87     15.31 o 
   4  -4  13       46.83       17.72     18.14 o 
  -5  -3  13        5.71        7.89     15.04 o 
  -4  -3  13       19.15       16.21     13.90 o 
  -3  -3  13       38.89       54.01      9.81 o 
  -2  -3  13        0.10       -3.51     13.25 o 
  -1  -3  13       30.97       33.80      9.63 o 
   0  -3  13       13.05       10.14      7.64 o 
   1  -3  13       81.67       68.24     10.98 o 
   2  -3  13        3.18       -4.84     14.36 o 
   3  -3  13       33.81       58.45     10.52 o 
   4  -3  13       95.58       80.94     12.83 o 
  -5  -2  13        2.56       -3.16     14.69 o 
  -4  -2  13       13.35       -2.34     14.25 o 
  -3  -2  13       26.59       -3.67     14.91 o 
  -2  -2  13       37.54       32.12      9.96 o 
  -1  -2  13        1.51      -12.92     12.92 o 
   0  -2  13       68.07       58.23     13.11 o 
   1  -2  13      162.60      190.89     17.45 o 
   2  -2  13       16.53       23.84     10.34 o 
   3  -2  13        5.20       19.35     14.54 o 
   4  -2  13       27.27       27.08     11.82 o 
  -5  -1  13       15.90       37.38     10.93 o 
  -4  -1  13        1.31       -1.90     14.84 o 
  -3  -1  13        7.84       -1.06     13.90 o 
  -2  -1  13        6.34       17.21     13.23 o 
  -1  -1  13        0.04       -2.52     12.41 o 
   0  -1  13       18.37        7.35      9.81 o 
   1  -1  13       17.89       11.13     13.85 o 
   2  -1  13        2.51        4.93     13.56 o 
   3  -1  13        0.95        1.77     14.01 o 
  -5   0  13       18.41       31.21     10.91 o 
  -4   0  13       17.49       16.21     15.84 o 
  -3   0  13       18.85        4.00     14.87 o 
  -2   0  13      104.03      110.06     11.02 o 
  -1   0  13        1.10       -0.33     13.10 o 
   0   0  13        2.46        0.35      9.43 o 
   1   0  13       24.63       -4.79     15.79 o 
   2   0  13       15.01        0.00     14.78 o 
   3   0  13        0.71      -15.18     15.88 o 
  -5   1  13        5.91       22.18     14.87 o 
  -4   1  13        5.52      -14.73     14.73 o 
  -3   1  13        1.20      -14.87     14.87 o 
  -2   1  13      396.86      411.02     20.30 o 
  -1   1  13        0.11       -1.70     13.76 o 
   0   1  13        7.11       12.02      9.60 o 
   1   1  13        4.33      -10.03     14.58 o 
   2   1  13        0.57        1.21     14.25 o 
   3   1  13       10.27        4.04     16.21 o 
  -5   2  13        6.63      -13.10     15.93 o 
  -4   2  13        2.74       21.27     14.71 o 
  -3   2  13       16.02       11.60     14.62 o 
  -2   2  13       84.86       59.47     10.85 o 
  -1   2  13        2.13       11.64     13.87 o 
   0   2  13        0.66        4.98      9.79 o 
   1   2  13       11.83       22.16     10.27 o 
   2   2  13       14.08       32.58     10.23 o 
  -4   3  13       14.60        6.89     15.18 o 
  -3   3  13       18.51        6.67     15.71 o 
  -2   3  13       11.42       17.52     15.24 o 
  -1   3  13       25.08       19.31     15.35 o 
   0   3  13        7.99       11.92     20.09 o 
   1   3  13       32.83       18.87     15.77 o 
   2   3  13       13.15      -13.41     16.10 o 
  -4   4  13        6.34        8.57     16.17 o 
  -3   4  13       11.00       10.76     15.46 o 
  -2   4  13       23.05       -0.53     15.55 o 
  -1   4  13        1.07       13.14     14.01 o 
   0   4  13       19.37       27.17      9.03 o 
   1   4  13        2.87        5.30     14.98 o 
  -2   5  13        9.95        6.52     11.24 o 
  -1   5  13       53.47       42.59     11.82 o 
  -1 -10  14       11.72       -8.09     16.68 o 
   0 -10  14       23.77       31.93     11.75 o 
  -2  -9  14        5.80       -3.69     15.84 o 
  -1  -9  14      101.87       99.50     12.75 o 
   0  -9  14       16.47       16.36      8.78 o 
   1  -9  14       15.79       19.73     15.84 o 
   2  -9  14        0.09       -2.10     16.02 o 
  -3  -8  14       54.72       87.02     11.51 o 
  -2  -8  14       24.51       31.66     10.78 o 
  -1  -8  14        3.77        1.81     15.49 o 
   0  -8  14       90.56       86.20     10.12 o 
   1  -8  14       36.04       53.19     11.80 o 
   2  -8  14        5.91       17.23     10.91 o 
  -4  -7  14       35.31       16.44     16.61 o 
  -3  -7  14        5.40       -6.63     15.29 o 
  -2  -7  14       28.28       30.79     11.00 o 
  -1  -7  14       51.35       45.90     10.98 o 
   0  -7  14        0.51       10.13     10.77 o 
   1  -7  14       31.00       52.02     10.38 o 
   2  -7  14        0.03      -12.41     15.88 o 
   3  -7  14       11.78      -16.08     16.08 o 
  -4  -6  14       34.32       46.99     11.02 o 
  -3  -6  14        5.41      -14.67     14.67 o 
  -2  -6  14        0.14        7.56     13.96 o 
  -1  -6  14       68.88       47.98     11.11 o 
   0  -6  14       31.96       30.93      7.42 o 
   1  -6  14       56.61       51.49     11.29 o 
   2  -6  14        1.13        3.58     14.62 o 
   3  -6  14        0.22       -3.18     15.49 o 
  -4  -5  14        0.57        3.84     14.91 o 
  -3  -5  14       57.70       18.07     16.08 o 
  -2  -5  14       11.99        6.07     10.49 o 
  -1  -5  14       32.39       33.07      9.90 o 
   0  -5  14        6.92        2.28      9.98 o 
   1  -5  14        0.82       20.12     10.14 o 
   2  -5  14        0.79       13.28     13.92 o 
   3  -5  14       18.36       16.39     11.00 o 
  -5  -4  14        0.11        3.89     15.64 o 
  -4  -4  14        6.69        6.36     10.78 o 
  -3  -4  14        0.18       -6.36     13.81 o 
  -2  -4  14        0.28       -9.41     13.36 o 
  -1  -4  14       19.65       19.42     10.16 o 
   0  -4  14        1.95       -3.86      9.87 o 
   1  -4  14       86.30       74.31     11.55 o 
   2  -4  14        0.03        4.31     14.93 o 
   3  -4  14        5.60        9.23     15.53 o 
  -5  -3  14        6.31       -4.29     11.16 o 
  -4  -3  14        3.15       13.32     15.07 o 
  -3  -3  14       54.06       59.45     10.82 o 
  -2  -3  14        9.05        2.21     13.74 o 
  -1  -3  14        8.77       -5.24     14.51 o 
   0  -3  14       84.55       88.88      8.11 o 
   1  -3  14       29.12       52.51     10.71 o 
   2  -3  14       19.09       -9.54     15.77 o 
   3  -3  14        0.28       -3.80     16.15 o 
  -5  -2  14        5.01       -5.26     15.68 o 
  -4  -2  14        3.67        3.58     14.34 o 
  -3  -2  14        4.66        7.58     14.65 o 
  -2  -2  14        4.78        3.89     13.92 o 
  -1  -2  14       27.16       34.55      9.87 o 
   0  -2  14        1.20        0.61     10.09 o 
   1  -2  14       36.36       17.94     15.24 o 
   2  -2  14        8.84        4.18     10.82 o 
   3  -2  14        3.34        7.25     15.71 o 
  -5  -1  14       34.74       48.91     11.64 o 
  -4  -1  14        8.85        9.68     14.76 o 
  -3  -1  14        1.77      -11.05     14.25 o 
  -2  -1  14      182.32      172.46     12.39 o 
  -1  -1  14        3.83       11.13      9.92 o 
   0  -1  14       15.38       18.71     15.53 o 
   1  -1  14       51.50       58.30     11.05 o 
   2  -1  14       35.03       58.43     11.29 o 
   3  -1  14        2.28       23.33     16.13 o 
  -4   0  14        0.04        6.34     14.18 o 
  -3   0  14        1.89        8.48     14.12 o 
  -2   0  14       38.64       22.84     10.74 o 
  -1   0  14        0.66       -7.91     13.96 o 
   0   0  14        2.18       12.06     17.71 o 
   1   0  14        0.00       -4.22     15.07 o 
   2   0  14        2.04      -15.60     15.60 o 
  -4   1  14        1.48        0.46     15.20 o 
  -3   1  14        3.16       -3.16     14.93 o 
  -2   1  14      258.68      236.17     19.90 o 
  -1   1  14        2.38       -4.31     13.90 o 
   0   1  14       35.19       14.52     11.21 o 
   1   1  14       22.08       18.89     16.15 o 
   2   1  14       43.87       48.38     11.62 o 
  -4   2  14        0.30      -16.21     16.21 o 
  -3   2  14       28.75       24.41     10.98 o 
  -2   2  14       13.45       16.50     15.26 o 
  -1   2  14        8.36       18.93     14.34 o 
   0   2  14        2.07       -3.32     10.82 o 
   1   2  14        1.66       17.08     15.38 o 
  -3   3  14        0.01        7.84     15.64 o 
  -2   3  14        2.18       27.35     10.45 o 
  -1   3  14       82.65       91.65     12.26 o 
   0   3  14        5.04        7.60     10.83 o 
  -2  -8  15        7.13      -12.06     15.71 o 
  -1  -8  15       43.29       22.91     17.16 o 
   0  -8  15      159.28      152.27      9.36 o 
   1  -8  15        4.25       28.28     10.32 o 
  -3  -7  15       35.10       39.94     11.84 o 
  -2  -7  15        0.06       -9.19     15.64 o 
  -1  -7  15        6.15       25.23     10.85 o 
   0  -7  15        6.90        6.01     14.55 o 
   1  -7  15       39.29       55.29     11.38 o 
  -3  -6  15       15.46       11.13     15.88 o 
  -2  -6  15        2.44       19.46     15.31 o 
  -1  -6  15        1.75        2.67     10.34 o 
   0  -6  15       47.17       63.15     15.47 o 
   1  -6  15       32.39       46.99     11.55 o 
   2  -6  15        0.01        3.89     16.79 o 
  -3  -5  15        4.85       -2.01     15.79 o 
  -2  -5  15        2.95        1.13     15.13 o 
  -1  -5  15        5.30      -15.77     15.77 o 
   0  -5  15        0.88       -4.90     10.62 o 
   1  -5  15        0.17       10.10     13.96 o 
   2  -5  15        9.47       14.49     15.86 o 
  -4  -4  15        3.08      -15.18     15.18 o 
  -3  -4  15       34.34       38.97     11.09 o 
  -2  -4  15        1.17       11.53     13.54 o 
  -1  -4  15        0.68      -10.07     14.58 o 
   0  -4  15        5.00       11.85     10.58 o 
   1  -4  15        7.41       23.48     10.56 o 
   2  -4  15        9.91       17.74     15.31 o 
  -4  -3  15        0.98       10.56     14.98 o 
  -3  -3  15        9.14       12.00     15.18 o 
  -2  -3  15        0.03       10.89     10.14 o 
  -1  -3  15        1.63       20.43     14.18 o 
   0  -3  15       40.10       36.50     10.29 o 
   1  -3  15       79.22      116.22     12.19 o 
   2  -3  15        0.36        0.66     15.35 o 
  -4  -2  15        0.11      -15.33     15.57 o 
  -3  -2  15        5.66       14.47     15.68 o 
  -2  -2  15        3.79       -0.09     14.16 o 
  -1  -2  15        0.01       -3.62     14.93 o 
   0  -2  15       38.04       35.95     10.55 o 
   1  -2  15       30.37       42.46     11.35 o 
   2  -2  15       17.32       19.88     16.15 o 
  -4  -1  15        5.20      -13.59     16.70 o 
  -3  -1  15       80.50       64.86     11.64 o 
  -2  -1  15       18.55       11.55     15.62 o 
  -1  -1  15        0.07       14.03     15.26 o 
   0  -1  15        0.59      -10.88     10.88 o 
   1  -1  15       37.74       46.74     12.13 o 
  -3   0  15        8.96       19.59     11.29 o 
  -2   0  15       11.14      -10.76     15.68 o 
  -1   0  15       24.80       29.60     11.20 o 
   0   0  15        9.92        6.92     11.36 o 
   1   0  15       18.74       24.48     11.75 o 
  -3   1  15        0.44        3.16     15.88 o 
  -2   1  15       35.38       37.95     11.05 o 
  -1   1  15       83.74       81.12     12.48 o 
   0   1  15        6.69       -6.87     11.27 o 
  -1  -6  16        9.15      -10.25     16.52 o 
  -2  -5  16        2.12       -6.19     15.40 o 
  -1  -5  16        6.48        3.29     16.21 o 
   0  -5  16        6.82       11.89      7.82 o 
  -2  -4  16       20.83       26.73     11.27 o 
  -1  -4  16        0.01        6.56     15.11 o 
   0  -4  16        8.71       19.03     11.02 o 
  -2  -3  16        0.02        1.24     15.09 o 
  -1  -3  16        3.42      -13.14     15.49 o 
   0  -3  16        2.66      -11.42     11.42 o 
  -2  -2  16        0.03       -0.75     15.33 o 
  -1  -2  16       23.24       39.37     11.49 o 
   0  -2  16       11.75       13.51      9.53 o 
                                                 
